# Supplementary material for: Urban–rural disparities in fall risk among older Chinese adults: insights from machine learning-based predictive models
Source: Front Public Health. 2025 May 15;13:1597853. doi: 10.3389/fpubh.2025.1597853 (PMC12121405; doi:10.3389/fpubh.2025.1597853)
Supplement: Supplementary File 2 — The original raw data used in the study. [file Supplementary_file_2.xlsx]

## Sheet: 2015-all
ID	householdID	Felldown2018	Experienceoffalling	Age	Gender	Income	Childnumber	Residence	Occupation	Education	Maritalstatus	Vision	Hearing	Memory	Hypertension	Diabetes	Dyslipidemia	Chroniclungdiseases	Cancer	Liverdisease	Heartdiseases	Stroke	Kidneydisease	Digestivedisease	Psychiatricproblems	Memoryrelateddisease	Arthritis	Asthma	Pain	Teeth	Assistivedevices	Braindisabilities	Physicaldisabilities	ADLquestionnaire	IADLquestionnaire	Experienceoffalling_A	Experienceofhipfracture	Numberofchronicdiseases	Currentalcoholconsumption	Currentsmoke	Lifesatisfaction	Healthsatisfaction	Childrenrelationsatisfaction	Numberofsocialactivities	Sleepduration	Depressivesymptoms	Runningwater	Systolic	Diastolic
72428209001	724282090	0	0	60	1	0	2	0	0	3	0	0	2	0	0	1	0	0	0	0	0	0	0	0	0	0	0	0	0	0	0	0	0	0	0	0	0	1	1	1	0	1	0	1	7	0	1	103.5	66
54054102002	540541020	1	1	61	1	1	1	0	1	1	0	0	2	2	0	0	0	0	0	0	0	0	0	1	0	0	1	0	0	0	0	1	1	1	1	1	0	2	0	0	0	1	0	0	4	0	1	122	76.5
60481202002	604812020	0	0	61	0	0	2	1	1	0	0	0	0	2	0	0	0	0	0	0	0	0	0	1	0	0	0	0	0	1	0	0	0	0	0	0	0	1	0	0	0	0	0	1	8	0	1	112.5	70.5
205304320001	2053043200	0	0	62	1	0	1	0	0	0	0	0	2	2	0	0	0	0	0	0	0	0	0	0	0	0	0	0	0	0	0	0	0	0	0	0	0	2	0	1	0	0	1	4	2	0	1	153	82
154628203001	1546282030	0	0	65	1	0	4	1	1	0	0	0	2	0	0	0	0	0	0	0	0	0	0	0	0	0	0	0	0	0	0	0	0	0	0	0	0	0	1	0	1	1	0	0	8	0	0	136.5	75
244604134001	2446041340	0	1	65	1	0	3	0	1	0	0	1	2	1	0	1	1	0	0	0	0	0	0	1	0	0	1	0	1	0	0	0	0	0	0	1	0	6	1	0	1	2	0	0	6	1	1	131.5	75
57457313002	574573130	1	1	67	0	0	3	1	1	0	0	1	2	2	0	0	0	0	0	0	0	0	1	1	0	0	1	0	1	0	1	0	0	1	0	1	0	3	1	0	1	0	0	0	3	1	0	117.5	66
330102111002	3301021110	1	0	68	0	0	6	0	0	1	0	1	0	1	0	1	1	0	0	1	0	0	0	1	0	0	1	0	0	0	0	0	0	1	1	0	0	7	1	0	1	1	0	3	6.5	0	1	135.5	74.5
154628203002	1546282030	0	0	69	0	0	4	1	1	0	0	0	0	0	1	0	0	0	0	0	0	0	0	0	0	0	0	0	0	1	0	0	0	0	0	0	0	1	0	0	0	0	0	1	6	0	0	148.5	79.5
338231115001	3382311150	0	0	69	1	0	2	0	0	1	0	1	2	2	0	1	1	1	0	0	1	0	0	0	0	0	1	0	0	1	0	0	0	1	0	0	0	7	1	1	1	1	0	2	6	0	1	169.5	83
268606204001	2686062040	0	0	70	0	0	3	0	1	0	0	1	1	2	0	0	0	0	0	0	0	0	0	0	0	0	1	0	1	0	0	0	0	0	0	0	0	1	0	0	0	1	1	2	8	0	1	137	69.5
145528207001	1455282070	0	0	71	0	0	3	0	1	1	1	1	1	0	0	0	0	0	0	0	1	0	0	0	0	0	0	0	0	0	0	0	0	0	0	0	0	3	1	0	0	0	0	3	7	0	1	190	91
321659319002	3216593190	0	0	71	0	0	4	1	1	1	0	0	2	2	0	1	1	0	0	0	1	0	0	0	0	0	0	0	0	0	0	0	0	1	1	0	0	5	0	0	1	2	0	0	9	0	1	123.5	73.5
54054231001	540542310	0	1	73	1	1	1	0	0	1	0	0	2	2	0	1	0	1	0	0	0	0	0	1	0	0	1	0	1	0	1	0	0	1	1	1	1	5	0	1	1	2	1	0	5	1	1	158.5	71.5
145528201001	1455282010	1	0	74	1	0	3	0	0	3	0	1	2	1	0	0	0	0	0	0	1	0	0	1	0	0	1	0	0	0	0	0	0	0	0	0	0	5	1	0	0	2	0	1	6	0	1	140	72
145528201002	1455282010	0	0	74	0	1	3	0	0	3	0	1	2	2	0	0	1	0	1	0	1	0	0	1	0	0	1	0	0	0	0	0	0	0	0	0	0	5	0	0	0	1	0	1	3.5	0	1	122	69.5
64028101001	640281010	0	0	76	1	0	3	0	0	1	0	1	2	2	0	0	1	1	0	0	0	0	0	0	0	0	0	0	1	1	0	0	0	1	0	0	0	2	1	0	0	1	1	1	7	0	1	129.5	78
160104235001	1601042350	0	0	77	0	1	5	0	0	0	1	0	2	1	1	0	0	0	0	0	1	0	0	0	0	0	0	0	0	1	0	0	0	0	0	0	0	2	0	0	1	1	1	0	6	1	1	131	73.5
54054227002	540542270	0	1	78	1	1	1	0	1	0	0	0	2	1	0	1	0	0	0	0	0	1	0	0	0	0	1	1	0	0	1	0	0	0	1	1	0	4	0	1	0	1	0	2	9	0	1	148	76.5
010446314002	0104463140	1	0	60	1	0	3	1	1	1	0	1	2	2	0	0	0	0	0	0	0	0	0	0	0	0	1	0	1	0	0	1	0	1	1	0	0	1	1	1	1	2	1	0	4	1	1	119	73.5
010451222001	0104512220	1	1	60	0	0	5	1	1	0	0	0	2	2	0	0	0	1	0	0	0	0	0	1	0	0	1	0	1	0	0	0	0	1	1	1	0	3	0	0	2	2	2	0	1	1	1	87	65
034676120001	0346761200	1	0	60	0	0	3	1	1	0	0	0	2	2	0	0	0	0	0	0	0	0	0	0	0	0	0	0	0	0	0	0	0	0	0	0	0	0	0	0	2	1	1	0	6	1	1	97	55
051606220001	0516062200	1	0	60	1	0	2	1	1	0	0	1	2	2	0	0	0	0	0	0	0	0	0	1	0	0	1	0	1	0	0	0	0	0	1	0	0	2	1	1	1	1	1	0	5	1	0	103.5	60.5
051606327002	0516063270	1	0	60	0	0	2	1	0	0	0	0	2	1	0	0	0	0	0	0	0	0	0	0	0	0	1	0	1	1	0	0	0	1	0	0	0	1	0	0	0	1	0	2	7	0	0	105.5	59
054054109001	0540541090	1	0	60	1	0	1	0	1	0	0	0	2	2	0	0	0	0	0	0	0	0	0	0	0	0	1	0	1	0	0	0	0	0	0	0	0	3	1	1	1	1	1	1	8	1	1	134.5	75.5
054054109002	0540541090	1	1	60	0	1	1	0	1	0	0	0	2	2	0	1	0	0	0	1	0	0	1	1	0	0	1	0	0	0	0	0	0	0	0	1	0	7	0	0	0	0	0	1	4	1	1	117.5	71
054054126002	0540541260	1	0	60	0	1	1	0	1	0	0	0	2	1	0	0	0	0	0	0	0	0	0	0	0	0	1	0	0	0	0	0	0	0	0	0	0	1	1	0	1	0	0	1	8	0	1	117.5	65.5
054054206002	0540542060	1	0	60	1	0	1	0	0	0	0	0	2	1	1	0	0	0	0	0	0	0	0	0	0	0	1	0	0	0	0	0	0	0	0	0	0	2	0	0	0	1	0	0	7	0	1	138.5	80.5
054249307001	0542493070	1	1	60	0	0	2	0	1	0	0	1	2	2	1	0	0	0	0	0	0	0	1	1	1	0	1	0	1	0	0	0	0	1	1	1	0	5	0	0	2	2	1	1	4	1	1	137	96.5
056043211002	0560432110	1	0	60	1	0	2	1	1	1	0	0	2	0	1	0	0	0	0	0	0	1	0	1	0	0	1	0	0	0	0	0	0	0	0	0	0	4	1	1	0	0	0	1	8	0	0	144.5	77.5
056302213002	0563022130	1	0	60	1	0	1	0	0	3	0	1	2	1	1	1	0	0	0	0	0	0	0	0	0	0	0	0	0	0	0	0	0	0	0	0	0	2	1	1	1	1	1	3	8	0	1	153.5	99.5
056604136001	0566041360	1	1	60	0	0	3	1	1	0	0	1	2	1	0	0	0	0	0	0	0	0	0	1	0	0	0	0	1	0	0	0	0	0	0	1	0	3	0	0	0	2	2	1	4	1	0	142	84
056604211001	0566042110	1	0	60	0	0	2	1	1	0	0	0	2	1	0	0	0	1	0	0	1	0	0	1	0	0	1	0	0	0	0	0	0	0	0	0	0	4	0	0	1	1	1	0	7	0	0	118.5	77.5
057457101001	0574571010	1	1	60	0	0	2	1	1	0	0	0	2	1	0	0	0	0	0	0	1	0	1	1	0	0	1	0	1	0	0	0	0	0	0	1	0	4	1	0	0	2	0	1	3	0	1	113.5	71.5
057457128001	0574571280	1	1	60	0	0	2	1	1	2	0	1	2	2	0	0	0	1	0	0	0	0	1	1	0	1	1	1	1	0	0	0	0	1	1	1	0	0	1	0	0	2	0	3	1	1	0	122.5	72
058202111002	0582021110	1	0	60	0	1	2	0	0	2	0	1	2	1	0	0	0	0	0	0	0	0	0	1	1	0	0	0	0	0	0	1	0	0	0	0	0	4	0	0	1	0	0	4	6	0	1	134.5	86
058202214002	0582022140	1	1	60	0	1	1	1	0	0	0	0	2	1	0	0	0	0	0	0	0	0	0	1	0	0	1	0	1	0	0	0	0	1	1	1	0	0	0	0	1	2	0	0	5	1	1	128.5	77
060440110001	0604401100	1	0	60	1	0	1	1	1	3	0	0	2	1	0	0	0	0	0	0	0	0	0	0	0	0	1	0	0	0	0	0	0	0	0	0	0	3	0	0	1	1	1	2	8	0	1	180	103
060440320001	0604403200	1	0	60	0	0	2	1	1	0	1	1	2	2	1	0	0	0	0	0	0	0	0	0	0	0	0	0	0	0	0	0	0	1	0	0	0	1	0	0	1	2	1	0	5	1	1	145.5	93
064028103002	0640281030	1	0	60	1	1	1	0	0	3	0	1	2	1	0	0	0	0	0	0	0	0	0	1	0	0	0	0	0	0	0	0	0	0	0	0	0	1	0	1	1	1	1	0	7	0	1	126.5	63
074981115001	0749811150	1	1	60	0	0	4	0	1	0	0	1	2	2	1	0	0	0	0	0	0	0	0	1	0	0	0	0	0	0	0	0	0	1	1	1	0	2	0	0	1	2	1	1	9.5	1	0	145	72.5
105381231001	1053812310	1	1	60	0	0	2	1	1	0	0	0	2	2	0	0	0	0	0	1	0	0	1	1	0	0	1	0	1	0	0	0	0	1	1	1	0	4	0	0	0	2	0	0	5	1	1	99.5	60
108206129002	1082061290	1	1	60	0	0	3	1	1	0	0	1	2	2	0	0	1	1	0	0	0	1	1	1	0	1	1	0	1	0	0	0	0	1	1	1	0	8	0	0	1	2	0	0	3	1	0	142	82.5
108206220001	1082062200	1	0	60	0	0	4	1	1	0	0	0	2	1	0	0	0	0	0	0	1	0	0	1	0	0	0	0	0	0	0	0	0	0	0	0	0	2	0	1	0	0	0	1	7	1	0	117.5	77
108206317001	1082063170	1	1	60	1	0	3	1	1	0	0	1	0	1	0	0	0	0	0	0	0	0	0	0	0	0	1	0	0	0	0	0	0	1	0	1	0	1	1	0	1	0	1	1	7	0	0	102	65.5
108206318002	1082063180	1	0	60	0	0	2	1	1	1	0	1	2	1	0	0	0	0	0	0	1	0	0	0	0	0	1	0	1	0	0	0	0	1	0	0	0	4	0	0	1	2	1	1	7	0	1	155	87
108206321001	1082063210	1	0	60	0	0	1	1	1	0	0	0	2	2	0	0	0	0	0	0	1	0	0	1	0	0	1	0	1	0	0	0	0	1	1	0	0	3	0	0	1	0	1	1	8	1	0	105	67.5
108206326002	1082063260	1	1	60	1	1	4	1	1	3	0	0	2	1	0	1	1	0	0	0	1	0	0	0	0	0	1	0	1	0	0	0	0	0	0	1	0	6	1	1	1	1	0	1	8	0	0	123	95.5
108259232001	1082592320	1	0	60	0	0	4	0	1	1	0	0	2	2	0	0	0	0	0	0	1	0	0	1	0	1	0	0	1	1	0	1	0	0	1	0	0	3	0	0	1	2	0	1	4	1	0	92.5	63.5
112744232002	1127442320	1	1	60	0	0	2	0	1	0	0	0	0	1	0	1	1	0	0	0	0	0	0	0	0	0	0	0	1	0	0	0	0	1	1	1	0	0	0	0	0	0	2	1	3	0	1	138	80
112744316002	1127443160	1	0	60	0	1	1	0	0	0	0	0	0	1	0	0	0	0	0	0	0	0	0	0	0	0	0	0	0	0	0	0	0	0	0	0	0	2	0	0	0	0	0	1	6	0	1	139.5	87
117489309001	1174893090	1	0	60	0	0	1	1	1	0	1	0	0	2	0	0	0	0	0	0	0	0	0	1	0	0	0	0	0	1	0	0	0	1	1	0	0	3	0	0	1	1	1	0	6	1	1	119.5	71
117489317001	1174893170	1	1	60	0	0	2	1	1	0	1	0	2	2	0	0	0	0	0	1	0	0	0	1	0	0	1	0	1	0	0	0	0	0	0	1	0	5	0	0	0	1	0	1	3	1	1	109.5	71
118276103001	1182761030	1	0	60	0	0	2	0	1	0	1	0	2	2	0	0	0	0	0	0	0	0	0	0	0	0	1	0	0	0	1	0	0	1	1	0	0	1	0	0	1	2	0	0	7	0	1	104.5	64
122490108001	1224901080	1	0	60	0	0	2	1	1	0	0	1	2	1	0	1	0	0	0	0	0	0	0	1	0	0	1	0	1	0	0	1	0	0	0	0	0	0	0	0	0	1	1	2	1	0	1	109.5	71
122490309002	1224903090	1	0	60	1	0	2	0	0	0	0	0	2	1	0	0	0	0	0	0	0	0	0	0	0	0	1	0	0	0	0	0	0	0	0	0	0	1	1	1	0	1	0	0	8	0	1	131	69.5
124099215002	1240992150	1	1	60	0	0	2	1	1	0	0	0	2	2	0	0	0	0	0	0	0	0	1	0	0	0	1	0	0	1	0	0	0	0	1	1	0	2	1	0	1	1	0	1	5	0	0	99.5	64.5
134004311002	1340043110	1	1	60	0	0	1	0	0	2	1	0	1	1	0	0	0	0	0	0	0	0	0	0	0	0	1	0	0	0	0	0	0	0	0	1	0	1	0	0	1	1	1	0	8	0	1	121	66
134902323001	1349023230	1	1	60	0	1	3	1	1	0	0	1	0	2	0	0	0	0	0	0	1	0	0	0	0	0	0	0	0	0	0	0	1	0	0	1	0	0	0	0	0	1	1	0	2	1	1	115	72
138202324001	1382023240	1	0	60	1	1	2	1	1	1	0	0	1	1	0	0	1	0	0	0	1	0	0	1	0	0	1	0	0	0	0	0	0	0	0	0	0	6	0	1	1	1	0	0	9	0	1	111.5	66.5
144016205001	1440162050	1	0	60	0	0	1	0	0	2	1	1	0	1	0	0	0	0	0	0	0	0	0	1	0	0	0	0	0	0	0	0	0	0	0	0	0	1	1	0	1	1	0	0	6	0	1	87.5	48.5
154044217001	1540442170	1	0	60	0	0	3	1	1	3	0	1	1	1	0	0	0	0	0	0	0	0	0	0	0	0	0	0	1	0	0	0	0	0	0	0	0	0	0	0	1	1	0	0	6.5	0	1	119.5	71.5
154044217002	1540442170	1	1	60	1	0	3	1	1	0	0	1	2	2	1	0	0	0	0	0	0	0	0	0	0	0	0	0	0	0	0	0	0	0	0	1	0	1	1	0	1	0	0	0	6	0	1	134	79.5
154044219001	1540442190	1	1	60	0	0	3	1	1	1	1	1	2	1	0	0	1	1	0	0	1	0	0	1	0	0	1	1	1	0	0	0	0	1	1	1	0	8	0	0	0	2	0	1	4	1	1	143.5	74
158278310001	1582783100	1	1	60	0	1	3	0	1	2	0	1	2	2	0	0	0	0	0	0	0	0	0	0	0	0	1	0	1	0	0	0	0	1	1	1	0	1	1	0	1	1	1	0	7	0	1	123	73
162431226001	1624312260	1	0	60	0	0	1	1	1	0	0	0	2	2	0	0	0	0	0	0	0	0	0	1	0	0	0	0	0	0	0	0	0	0	0	0	0	1	0	0	1	2	0	1	4	1	1	111.5	65
162431226002	1624312260	1	0	60	1	0	1	1	1	0	0	0	2	1	0	0	0	0	0	0	0	0	0	0	0	0	0	0	0	0	0	0	0	1	1	0	0	0	0	1	2	2	0	0	7	1	1	122	75
175531117002	1755311170	1	0	60	0	0	2	0	0	2	0	0	2	1	0	1	1	0	0	0	0	0	0	0	0	0	0	0	0	0	0	0	0	0	0	0	0	2	0	0	1	1	1	2	8	1	1	101.5	57
175531302001	1755313020	1	1	60	1	0	2	1	1	2	0	1	1	2	0	0	0	0	0	0	0	0	0	1	0	0	1	0	0	0	0	0	0	0	0	1	0	2	0	1	1	1	1	2	8	0	1	100.5	58
175531303002	1755313030	1	1	60	0	0	2	1	1	0	0	0	2	1	1	0	1	0	0	0	0	0	1	1	0	0	1	0	1	1	1	0	0	1	0	1	0	5	0	0	0	1	0	3	8	0	1	130.5	81
200104314001	2001043140	1	0	60	0	1	2	1	1	0	0	0	1	2	0	0	0	0	0	0	0	0	0	1	1	0	0	0	1	0	0	0	0	0	0	0	0	2	0	0	1	2	0	2	6	1	1	119.5	69.5
205304206002	2053042060	1	0	60	1	1	1	0	0	1	0	1	2	1	0	0	0	0	0	0	0	0	0	0	0	0	0	0	0	0	0	0	0	0	0	0	0	0	1	1	1	2	1	0	6	0	1	110.5	71
205304215001	2053042150	1	0	60	0	1	2	0	1	0	0	0	2	2	0	0	0	0	0	0	0	0	0	0	0	0	0	0	0	0	0	0	0	0	0	0	0	2	0	0	1	1	1	0	7	0	1	113	64
207406123001	2074061230	1	0	60	1	0	0	1	1	0	1	0	2	2	0	0	1	0	0	0	1	0	1	1	0	0	1	0	0	0	0	0	0	0	0	0	0	7	1	0	1	0	1	0	6	1	1	127	71
211176209001	2111762090	1	1	60	1	0	0	1	1	0	1	1	2	2	0	0	0	1	0	0	1	0	1	1	0	0	1	0	1	0	0	0	0	1	1	1	0	0	1	0	2	2	1	2	1	1	1	124	74
212428220001	2124282200	1	0	60	1	0	1	0	0	3	0	0	2	1	0	0	0	0	0	0	0	0	0	0	0	0	0	0	0	0	0	0	0	0	0	0	0	0	1	1	0	1	0	2	7	0	1	127.5	62.5
244056218001	2440562180	1	0	60	0	0	2	0	1	1	0	0	2	2	0	1	0	0	0	0	0	0	1	0	0	0	0	0	0	0	0	0	0	0	0	0	0	2	0	0	1	2	0	1	1	0	1	100	69.5
244676120002	2446761200	1	1	60	0	0	4	1	1	1	0	1	2	1	0	0	1	0	0	1	0	0	0	1	0	0	1	0	1	0	0	0	0	0	0	1	0	4	0	0	2	2	2	0	9	1	1	109.5	60.5
244676206002	2446762060	1	0	60	0	0	5	1	1	0	0	1	2	1	0	0	0	0	0	0	0	0	0	0	0	0	1	0	1	0	0	0	0	0	0	0	0	1	0	0	1	2	2	0	8	1	1	121	71
244676327002	2446763270	1	1	60	1	0	5	1	1	1	0	0	2	1	1	1	0	0	0	0	0	0	0	0	0	0	1	0	0	1	0	0	0	0	0	1	0	0	1	0	0	1	0	1	8	0	1	142.5	80
261676310002	2616763100	1	0	60	1	1	3	1	1	2	0	0	2	1	1	0	0	0	0	0	0	0	0	1	0	0	0	0	0	0	0	0	0	0	0	0	0	2	0	1	0	1	0	0	4	1	0	142.5	79
265576322001	2655763220	1	0	60	1	0	3	1	1	2	0	1	2	2	1	0	0	0	0	0	0	0	0	1	0	0	1	0	1	0	0	0	0	0	0	0	0	3	1	0	1	1	0	1	6	0	0	148	89
270402302002	2704023020	1	0	60	0	1	2	0	1	1	0	0	2	2	0	1	0	0	0	0	0	0	0	1	0	0	1	0	1	0	0	0	0	1	1	0	0	0	1	0	1	2	0	2	6	0	1	155	87
271806307001	2718063070	1	1	60	0	0	2	1	1	0	0	0	2	0	1	1	0	0	0	0	0	0	0	0	0	0	1	0	1	0	1	0	0	0	0	1	0	3	0	0	0	0	0	1	5	1	1	176.5	97
285502113001	2855021130	1	0	60	1	0	3	1	1	0	0	0	2	1	0	0	0	0	0	0	0	0	0	0	0	0	1	0	0	0	0	0	0	0	0	0	0	3	0	1	0	1	0	0	5	0	1	123	75.5
291676119001	2916761190	1	0	60	1	1	1	1	1	1	1	1	2	1	0	0	1	0	0	0	0	0	0	1	1	0	1	0	1	0	0	0	0	0	0	0	0	0	0	1	1	2	0	2	6	1	1	149	86.5
291676204002	2916762040	1	0	60	0	0	3	1	1	0	0	0	2	2	1	0	0	0	0	0	0	0	0	1	0	0	0	0	1	0	0	0	0	0	0	0	0	2	0	0	0	1	1	0	7	0	1	137	70.5
292458106002	2924581060	1	0	60	0	1	2	0	1	1	0	1	0	2	0	0	0	0	0	0	0	0	0	1	0	0	0	0	0	0	0	0	0	0	0	0	0	3	0	0	0	0	0	1	4	0	1	144.5	85
294028206001	2940282060	1	0	60	0	0	1	0	0	2	1	0	1	1	0	1	0	0	0	0	0	0	1	0	0	0	1	0	0	0	0	0	0	0	0	0	0	5	0	0	1	1	1	4	7	0	1	121.5	72.5
294099202002	2940992020	1	0	60	1	1	1	1	1	2	0	1	2	1	0	0	0	0	0	0	0	0	0	1	0	0	0	0	0	0	0	0	0	0	0	0	0	1	0	1	0	2	0	0	8	0	1	129.5	69.5
296006205001	2960062050	1	0	60	1	1	3	1	1	1	0	0	2	2	0	0	0	1	0	0	0	0	0	0	0	0	0	1	0	0	0	0	0	0	0	0	0	2	0	0	1	2	0	0	6	0	1	119.5	72
296081325002	2960813250	1	1	60	0	0	2	1	1	0	0	0	2	1	0	1	0	0	0	1	0	0	0	1	0	0	0	0	0	0	0	0	0	0	1	1	0	3	0	0	2	0	0	0	7	1	1	125.5	77
298245131001	2982451310	1	0	60	1	0	3	0	1	3	0	0	2	1	0	0	0	0	0	0	0	0	0	0	0	0	0	0	0	0	0	0	0	0	0	0	0	2	0	1	0	1	0	0	7	0	1	121.5	75
320146302002	3201463020	1	0	60	0	1	2	1	1	0	1	0	2	2	0	0	1	0	0	0	0	0	1	1	0	0	1	0	1	0	0	0	0	0	0	0	0	4	0	0	1	1	1	0	4	0	1	123	81.5
321659204002	3216592040	1	0	60	0	0	3	0	1	0	0	1	1	2	0	0	0	0	0	0	1	0	0	0	0	0	0	0	0	0	0	0	0	0	1	0	0	1	0	0	0	0	0	1	12	0	1	124.5	79.5
324045220001	3240452200	1	0	60	0	0	3	1	1	0	0	0	2	1	1	0	0	0	0	0	0	0	0	0	0	0	0	0	1	0	1	0	0	1	1	0	0	1	0	0	0	0	1	1	8	1	0	144	79.5
324045308002	3240453080	1	1	60	0	1	2	0	1	0	0	0	2	1	0	0	0	0	0	0	0	0	0	0	0	0	0	0	0	0	0	0	0	0	0	1	0	0	0	0	1	1	0	2	5	0	1	106.5	65
324681305001	3246813050	1	0	60	0	0	4	0	1	0	0	1	2	2	0	1	1	0	0	0	1	1	0	0	0	0	0	0	0	1	0	1	0	0	1	0	0	6	0	0	2	2	2	5	8	1	1	128.5	81.5
324681311001	3246813110	1	0	60	1	0	2	0	0	3	1	0	2	2	0	0	1	0	0	1	0	0	0	0	0	0	0	0	0	0	0	0	0	0	0	0	0	0	1	1	1	2	0	2	6	1	1	153.5	90.5
325554118001	3255541180	1	1	60	1	0	3	1	1	2	0	0	2	2	0	0	0	0	0	0	0	0	0	0	0	0	0	0	1	0	0	0	0	0	0	1	0	0	1	1	1	1	0	2	4.5	0	1	94.5	54
326346203002	3263462030	1	0	60	0	0	3	1	1	0	0	0	2	1	0	1	1	0	0	0	0	0	0	0	1	0	1	0	0	0	0	0	0	1	0	0	0	6	0	0	1	1	0	2	8	0	0	189.5	82
326359130001	3263591300	1	1	60	0	0	3	1	1	0	0	1	2	2	0	0	0	0	0	0	1	0	0	0	0	0	0	0	0	0	0	0	0	0	0	1	0	3	0	0	1	0	0	1	6	1	1	146	95
330102305002	3301023050	1	0	60	1	0	3	1	1	2	0	1	2	1	0	0	0	0	0	1	0	0	1	1	0	0	1	0	0	0	0	0	0	0	0	0	0	6	1	0	0	1	2	1	10	1	1	117.5	77.5
330102320002	3301023200	1	0	60	0	0	3	1	1	1	0	0	2	2	0	0	0	1	0	0	0	0	0	0	0	0	1	0	1	0	0	0	0	1	0	0	0	2	1	0	1	2	1	0	5	1	1	104	68
330404208001	3304042080	1	0	60	1	0	2	0	0	1	0	1	1	1	1	1	0	0	0	0	0	0	0	0	0	0	0	0	0	0	0	0	1	1	1	0	0	2	1	1	1	1	1	1	6	1	1	153	96.5
334002117001	3340021170	1	0	60	1	1	2	0	1	3	0	1	2	1	0	0	0	0	0	0	1	0	0	0	0	0	0	0	1	0	0	0	0	0	0	0	0	1	1	1	1	1	0	5	4	1	1	117.5	68.5
338231302002	3382313020	1	0	60	0	0	1	1	1	0	0	0	2	2	1	0	0	0	0	0	0	0	0	1	0	0	1	0	1	0	0	0	0	1	0	0	0	3	1	0	1	1	0	2	3	1	0	138.5	71
345233213002	3452332130	1	0	60	1	1	3	1	1	0	0	1	2	1	0	0	0	0	0	0	0	0	1	0	0	0	1	0	0	0	1	1	1	0	1	0	0	2	0	0	2	2	0	1	3	0	1	122.5	70
010104116002	0101041160	1	0	61	0	0	2	1	1	0	0	0	2	1	1	0	0	0	0	0	0	0	0	1	0	0	1	0	1	0	0	1	0	1	1	0	0	3	0	1	1	0	1	0	5	1	1	118.5	71
010233114001	0102331140	1	0	61	0	0	2	1	0	0	1	0	2	2	1	0	0	0	0	0	0	0	0	0	0	0	1	0	0	0	0	0	0	1	1	0	0	2	1	0	1	1	1	1	5	1	1	140	84
010451312002	0104513120	1	0	61	1	0	4	1	1	0	0	0	2	1	0	0	0	0	0	0	0	0	0	0	0	0	1	0	0	0	0	0	0	0	0	0	0	1	0	1	0	0	0	1	7	0	1	106	62
030476119001	0304761190	1	0	61	0	0	3	0	1	0	1	1	0	0	0	0	0	0	0	0	0	0	0	0	0	0	0	0	1	0	0	0	0	0	0	0	0	0	0	0	0	0	0	1	4	0	1	128	84
034676217002	0346762170	1	0	61	0	0	3	1	1	1	0	0	2	1	0	0	0	0	0	0	0	0	1	1	0	0	1	0	1	0	0	0	0	0	0	0	0	3	0	0	0	1	0	3	8	0	1	123	78.5
046746125002	0467461250	1	1	61	0	0	3	1	1	0	0	0	0	2	0	0	0	1	0	0	0	0	0	1	0	0	1	0	1	0	1	0	0	1	1	1	0	5	0	0	0	0	0	0	4	1	1	125.5	99
046746302002	0467463020	1	0	61	0	0	3	1	1	0	0	0	2	1	0	0	0	0	0	0	1	0	0	0	0	0	1	0	1	0	0	0	0	0	1	0	0	2	0	0	0	0	2	0	3	1	1	129.5	73
046746322001	0467463220	1	1	61	0	0	2	1	1	0	1	0	1	2	0	0	0	0	0	1	0	0	0	0	0	0	0	0	1	0	0	0	0	0	0	1	0	1	0	0	0	1	1	0	8	0	1	117.5	78
046746324002	0467463240	1	1	61	0	0	3	1	1	0	0	0	2	1	0	0	1	0	0	0	1	0	0	0	0	0	1	0	0	0	0	0	0	0	0	1	0	5	0	0	0	0	0	2	5	1	1	154	89.5
046746331002	0467463310	1	1	61	0	0	4	1	1	0	0	0	2	2	0	1	0	1	0	0	0	0	1	0	0	0	1	0	1	0	0	0	0	1	1	1	0	4	0	0	1	0	0	0	5	1	1	126	78.5
054054106002	0540541060	1	0	61	0	1	2	0	1	0	0	1	2	2	0	0	0	1	0	0	0	0	1	1	0	0	1	0	1	1	0	0	0	1	1	0	0	4	1	1	1	2	1	0	5	1	1	105	67
056043218001	0560432180	1	0	61	0	0	2	1	1	1	0	0	0	1	0	0	0	0	0	0	0	0	0	0	0	0	1	0	0	1	0	0	0	0	0	0	0	0	0	0	1	1	1	0	5	0	1	113.5	72
056043218002	0560432180	1	1	61	1	0	2	1	1	1	0	0	2	2	0	0	0	0	0	1	1	0	0	0	0	0	1	0	1	0	0	0	0	1	1	1	0	5	1	0	1	2	2	0	5	0	1	137	79.5
056302212001	0563022120	1	0	61	0	1	2	0	1	0	1	0	2	2	0	0	1	0	0	0	0	0	0	0	0	0	1	0	0	0	0	0	0	1	1	0	0	4	1	0	0	1	0	1	1	1	1	142.5	81
056604209001	0566042090	1	1	61	0	0	2	1	1	0	1	0	2	2	0	0	0	0	1	0	0	0	0	0	0	0	1	0	1	1	0	0	0	1	0	1	0	0	0	0	0	1	1	0	6	1	0	121.5	78
056604217001	0566042170	1	1	61	1	0	2	1	1	0	0	0	2	1	1	0	0	0	0	1	0	0	1	1	0	0	1	0	1	0	0	0	0	0	0	1	0	5	0	0	0	1	0	0	7	0	1	150.5	86
057633222001	0576332220	1	1	61	1	1	4	1	1	0	0	1	2	2	1	0	0	1	0	0	0	0	0	1	0	1	1	0	1	0	0	0	0	1	1	1	1	5	0	0	0	2	0	0	2	1	1	125	92
058659310001	0586593100	1	0	61	0	0	2	1	1	0	0	1	2	1	0	0	0	0	0	0	0	0	0	1	0	0	1	0	0	0	0	0	0	0	0	0	0	2	1	0	0	1	1	0	4	1	0	126	64.5
058659311002	0586593110	1	0	61	0	0	3	1	1	0	0	0	2	2	0	0	0	0	0	0	0	0	0	1	0	0	1	0	0	0	0	0	0	0	0	0	0	2	0	0	1	1	1	0	7	1	0	97	53
060440101001	0604401010	1	0	61	0	0	2	1	1	0	1	1	2	2	0	1	1	0	0	0	0	0	1	1	0	0	1	0	1	0	0	0	0	0	1	0	0	5	0	0	1	1	0	2	6	0	1	108	62.5
060440220002	0604402200	1	1	61	0	0	2	1	1	3	0	1	2	2	0	0	0	0	0	0	1	0	0	1	0	0	0	0	0	0	0	0	0	1	1	1	0	2	0	0	1	2	0	0	4	1	1	115.5	60.5
060481206001	0604812060	1	0	61	0	0	6	1	1	0	0	0	2	2	0	1	1	0	0	0	1	0	0	0	1	0	0	0	0	0	0	0	0	0	0	0	0	0	0	0	0	2	0	1	5	0	1	133	69.5
064604102001	0646041020	1	0	61	0	0	2	0	0	3	0	0	0	0	0	1	1	1	0	0	1	0	0	0	0	0	1	1	1	0	0	0	1	0	1	0	0	8	0	0	0	2	0	3	5	0	1	141	76
065546207001	0655462070	1	1	61	1	0	1	1	1	0	1	0	2	1	0	1	0	1	0	0	1	0	1	1	0	0	1	0	1	0	0	0	0	0	0	1	0	6	0	0	1	2	1	2	8	1	0	119	81.5
065546319002	0655463190	1	1	61	0	0	2	1	1	0	0	0	2	2	0	0	1	0	0	0	0	0	0	0	0	0	1	0	1	0	0	0	0	0	1	1	0	4	0	0	1	2	1	2	6	1	1	178.5	91
074002111001	0740021110	1	0	61	0	1	3	1	1	0	0	1	2	1	0	0	0	0	0	1	0	0	1	0	0	0	1	0	0	1	0	0	0	0	0	0	0	3	0	0	1	1	1	0	7	1	0	120	72
074004205001	0740042050	1	0	61	0	0	1	0	0	3	0	1	1	0	0	0	0	0	1	1	0	0	1	1	0	0	1	0	0	1	0	0	0	1	0	0	0	7	0	0	1	1	1	0	5	1	1	149.5	73
089676203002	0896762030	1	0	61	1	0	4	0	0	1	1	1	2	1	0	1	0	1	0	0	0	0	0	0	0	0	0	0	0	0	0	0	0	0	0	0	0	0	0	1	2	1	2	0	6	1	1	101	47.5
101791108001	1017911080	1	0	61	0	1	5	1	1	0	0	0	0	1	0	0	0	1	0	0	1	0	0	0	0	0	0	0	0	0	0	0	0	0	0	0	0	2	0	0	0	0	0	1	7	0	0	113.5	71.5
105381221001	1053812210	1	0	61	0	0	4	1	1	0	1	0	2	2	0	0	0	0	0	0	0	0	0	0	0	0	1	0	1	0	0	0	0	0	0	0	0	3	0	0	1	1	1	1	5.5	1	1	134.5	82.5
108259111002	1082591110	1	1	61	1	0	3	1	1	3	0	0	2	2	0	0	1	0	0	0	0	1	1	0	0	0	1	0	0	0	0	0	1	0	1	1	0	4	1	1	0	2	0	0	8	0	0	107	62.5
108259302001	1082593020	1	1	61	0	0	3	0	1	0	0	1	2	2	0	0	0	0	0	1	0	0	0	0	0	0	1	0	1	0	0	0	0	0	0	1	0	4	0	0	1	1	1	0	4	1	0	120	71
108259310001	1082593100	1	0	61	0	0	8	0	1	0	0	0	2	1	0	0	1	0	0	1	1	1	0	1	0	0	1	0	0	0	0	0	0	0	0	0	0	8	0	0	1	1	0	0	6	1	0	130	76
108259321001	1082593210	1	0	61	0	0	3	0	0	3	0	0	2	1	0	1	1	0	0	1	1	0	0	0	0	0	1	0	0	0	0	0	0	0	0	0	0	0	0	0	1	1	1	5	6.5	0	1	100.5	58.5
108259329001	1082593290	1	1	61	0	0	5	0	1	0	0	0	2	2	0	0	0	0	0	0	1	1	0	0	0	0	1	0	1	0	0	0	0	1	1	1	0	5	0	0	0	1	0	0	6	1	0	157.5	87.5
110131216001	1101312160	1	0	61	1	0	1	0	0	3	0	1	0	1	0	1	1	0	0	0	0	0	0	0	0	0	0	0	0	0	0	0	0	0	0	0	0	2	1	1	1	1	1	3	6	0	1	112.5	61
112744101002	1127441010	1	0	61	1	1	2	0	0	1	0	0	2	1	0	0	1	0	0	0	0	0	0	0	0	0	0	0	0	0	0	0	0	0	0	0	0	3	1	0	0	0	0	0	6	0	1	152	90
112744117002	1127441170	1	1	61	0	1	1	0	1	0	0	0	2	1	0	1	0	0	0	0	0	0	0	0	0	0	1	0	1	0	0	0	0	0	0	1	0	4	0	0	1	0	0	0	7	0	1	120	63.5
118276221002	1182762210	1	0	61	1	0	2	1	1	3	0	1	2	2	0	1	1	0	0	0	0	0	0	0	0	0	1	0	0	0	0	0	0	0	0	0	0	5	1	1	0	2	0	1	2	1	1	152	81.5
134902214002	1349022140	1	0	61	1	0	2	0	1	3	0	1	0	0	0	0	0	0	0	0	0	0	0	0	1	0	0	0	0	0	0	0	0	0	0	0	0	1	1	1	0	0	0	3	5	0	1	123	82.5
135559305001	1355593050	1	0	61	0	0	3	1	1	0	0	0	1	2	0	0	0	0	0	0	1	0	0	1	0	0	0	0	1	1	0	0	0	1	1	0	0	2	0	0	0	2	0	0	6	1	1	112	60.5
138202111001	1382021110	1	0	61	0	0	2	1	1	0	0	0	2	1	0	0	0	0	0	0	0	0	0	0	0	0	0	0	1	1	0	0	0	0	0	0	0	0	0	0	0	0	0	0	8	0	0	99.5	64
150478304001	1504783040	1	0	61	0	1	3	0	1	0	0	1	2	2	0	0	0	0	0	0	0	0	1	0	0	0	0	0	1	0	0	0	0	0	0	0	0	0	1	0	1	1	1	1	8	0	1	112.5	57
154044107001	1540441070	1	0	61	0	0	5	0	1	1	1	1	2	1	0	1	1	0	0	0	0	0	0	0	0	0	0	0	0	0	0	0	0	1	1	0	0	4	0	0	1	1	0	0	8	0	1	127	72
154044311002	1540443110	1	1	61	0	1	3	0	1	1	0	0	2	1	0	0	1	0	0	0	0	0	0	0	0	0	0	0	0	0	0	0	0	0	1	1	0	0	0	0	1	1	2	2	7	1	1	153.5	84
154631220002	1546312200	1	0	61	0	0	3	0	1	2	0	1	2	2	0	1	1	1	0	0	0	0	0	0	0	0	0	1	1	1	0	0	0	1	1	0	0	4	0	0	0	2	0	3	8	1	1	79	42
154676108001	1546761080	1	1	61	0	0	6	0	1	0	0	1	2	1	0	0	0	0	0	0	0	0	0	0	0	0	0	0	0	0	0	0	0	1	0	1	0	0	0	0	2	0	0	0	6.5	1	1	115	72
154676325001	1546763250	1	0	61	1	0	0	1	1	0	1	0	1	2	0	0	0	0	0	0	0	0	0	0	0	0	0	0	0	1	0	0	0	0	1	0	0	0	1	0	1	1	1	0	8	1	0	102.5	63
158231316001	1582313160	1	0	61	1	1	2	1	1	2	0	0	2	1	0	0	1	0	0	0	0	0	0	0	0	0	0	0	0	0	0	0	0	0	0	0	1	3	1	1	1	1	0	0	8	0	1	143.5	86.5
166006207001	1660062070	1	0	61	0	1	2	1	1	2	0	1	0	1	1	0	1	0	0	0	1	0	1	0	0	0	1	0	1	0	0	0	0	1	1	0	0	5	0	0	1	2	1	0	5	1	0	142	82.5
168231223002	1682312230	1	0	61	1	0	2	1	1	1	0	0	1	1	0	0	0	0	0	0	0	0	0	0	0	0	1	0	0	0	0	0	0	0	0	0	0	1	0	0	0	2	1	0	8	0	1	120	68
168231225001	1682312250	1	0	61	0	0	2	1	1	1	1	0	2	0	0	0	0	0	0	0	0	0	0	0	1	0	0	1	0	0	0	0	0	0	0	0	0	2	0	0	0	0	0	2	6	0	1	122	75
171159122002	1711591220	1	0	61	0	0	3	1	1	1	0	0	1	2	0	0	0	0	0	0	1	0	0	1	0	0	1	0	1	0	0	0	0	1	1	0	0	5	0	0	1	2	1	0	5	1	0	112.5	65
174643316001	1746433160	1	0	61	1	0	2	0	0	2	0	0	0	1	0	0	0	1	0	0	0	0	0	1	0	0	1	1	1	0	0	0	0	0	0	0	0	4	1	0	2	1	1	4	7	0	1	106.5	75
202454313002	2024543130	1	0	61	0	0	2	1	1	0	0	0	2	1	0	0	0	0	0	0	0	0	0	1	0	0	1	0	0	1	0	0	0	0	0	0	0	2	0	0	0	0	1	1	10	0	1	95.5	57.5
242702104001	2427021040	1	1	61	0	0	3	1	1	0	0	1	2	2	0	0	0	0	0	0	0	0	0	0	0	0	1	0	0	0	0	0	0	1	1	1	0	1	0	0	0	0	0	0	3	1	1	120.5	77.5
242702116001	2427021160	1	1	61	0	0	3	1	1	0	0	0	2	1	0	0	1	1	0	0	0	1	0	0	0	0	1	1	1	0	1	0	0	1	1	1	0	5	0	0	0	2	0	2	1	1	1	100.5	59.5
242702220001	2427022200	1	0	61	0	0	2	1	1	0	0	0	0	1	1	0	0	1	0	0	0	0	0	1	0	0	1	0	0	1	1	0	0	0	1	0	0	4	0	0	0	0	0	1	6	0	1	192.5	89.5
244056117002	2440561170	1	1	61	1	1	1	0	0	2	0	1	0	1	0	0	0	0	0	0	0	0	0	0	0	0	0	0	0	0	0	0	0	0	0	1	0	0	1	1	1	1	1	3	5	0	1	104	60
244604329002	2446043290	1	0	61	0	0	5	1	0	0	0	0	2	1	0	1	0	0	0	0	0	0	0	0	0	0	0	0	0	0	0	0	0	0	0	0	0	1	0	0	0	2	1	3	4	1	1	129	76.5
265359106002	2653591060	1	0	61	1	0	4	1	1	2	0	0	2	1	0	1	1	0	0	0	0	0	0	1	0	0	1	0	1	0	0	0	0	0	1	0	0	6	1	0	1	2	1	0	8	1	0	137	86
268606313001	2686063130	1	0	61	1	0	1	1	1	0	1	0	0	1	1	1	0	0	0	0	0	0	0	0	0	0	0	0	0	0	0	0	0	0	0	0	0	2	0	1	2	1	0	0	8	1	1	156.5	86
270402124001	2704021240	1	1	61	0	1	1	1	1	0	0	0	2	2	0	0	0	0	0	0	0	0	0	0	0	0	0	0	1	0	0	0	0	1	1	1	0	0	0	0	1	1	0	1	2	1	1	105.5	69.5
270402312001	2704023120	1	0	61	1	0	3	0	1	1	0	0	1	1	1	0	0	0	0	0	1	0	0	0	0	0	0	0	0	0	0	0	0	0	1	0	0	2	1	0	1	1	1	1	9	0	0	161.5	106.5
271806112002	2718061120	1	0	61	0	0	2	1	1	0	0	1	2	1	0	1	0	0	0	0	0	0	0	0	0	0	1	0	0	0	0	1	0	1	0	0	0	4	0	0	2	2	2	0	2	1	1	160.5	103.5
271806122001	2718061220	1	1	61	1	0	3	1	1	1	0	1	2	1	0	0	0	1	0	0	0	1	1	0	0	0	1	1	1	0	0	0	0	0	0	1	0	5	0	1	1	1	0	0	6	1	1	100.5	63.5
288251210002	2882512100	1	1	61	0	0	3	0	1	2	0	0	0	1	0	0	1	0	0	0	0	0	0	0	0	0	1	0	0	0	0	0	0	0	0	1	0	0	0	0	1	2	0	2	5	0	1	103.5	67
291676211002	2916762110	1	1	61	0	0	2	1	1	0	0	0	2	2	1	0	0	0	0	0	0	0	0	0	1	0	0	0	1	0	0	0	0	0	1	1	0	2	0	0	2	0	0	3	4.5	1	1	135.5	69
291676231001	2916762310	1	1	61	0	0	2	1	1	0	0	0	2	1	0	1	0	0	0	0	0	0	0	0	0	0	0	0	0	1	0	0	0	0	0	1	0	3	0	0	0	2	0	1	7	0	1	149	75.5
294028316002	2940283160	1	0	61	0	0	1	0	0	3	0	1	0	0	0	0	0	0	0	0	1	0	0	1	0	0	1	0	1	0	0	0	0	0	0	0	0	3	0	0	1	2	1	0	5	1	1	128.5	76
296331229001	2963312290	1	0	61	1	0	3	1	1	1	0	1	1	1	0	0	0	0	0	0	0	0	0	0	0	0	0	0	0	0	0	0	0	0	0	0	0	2	1	1	1	1	1	1	8	0	1	120.5	68
296331302001	2963313020	1	1	61	0	0	3	0	1	0	0	0	0	1	0	0	0	0	0	0	0	0	0	0	0	0	1	0	1	0	0	0	0	1	1	1	0	0	0	0	1	0	1	0	4	1	1	175.5	81.5
298245224001	2982452240	1	0	61	1	1	2	0	0	1	0	0	2	1	0	1	1	0	0	0	0	0	0	0	0	0	0	0	0	0	0	0	0	0	0	0	0	4	0	0	1	2	1	1	8	0	1	163	83
320146126001	3201461260	1	1	61	0	1	5	1	1	0	1	0	2	2	0	1	0	0	0	0	0	0	0	1	0	0	0	0	0	0	0	0	0	0	0	1	0	4	0	0	2	2	0	2	7	1	0	126	63
320146224001	3201462240	1	0	61	1	0	4	1	0	2	0	0	1	1	1	0	0	0	0	0	0	0	0	0	0	0	0	0	0	0	0	0	0	0	0	0	0	1	1	1	0	0	0	0	5.5	0	0	163	79
321131107002	3211311070	1	1	61	1	1	2	0	1	1	0	0	0	1	0	1	0	0	0	1	1	0	1	1	0	0	0	0	1	0	0	0	0	0	0	1	0	7	0	0	1	2	1	1	2	1	1	133	76.5
321131221002	3211312210	1	0	61	0	0	3	0	1	1	0	1	2	2	0	1	1	0	0	0	0	0	0	1	0	0	0	0	0	0	0	0	0	1	0	0	0	5	0	0	1	1	1	2	9	0	1	130	84.5
321659101002	3216591010	1	1	61	1	0	5	1	1	1	0	1	0	0	0	1	0	0	0	1	1	0	1	1	0	0	1	0	1	0	0	0	1	1	1	1	0	6	1	1	0	2	0	1	6	0	1	115	74.5
321659105001	3216591050	1	0	61	0	0	3	1	1	0	0	1	2	2	0	0	0	0	0	0	0	0	0	0	0	0	1	0	1	0	0	0	0	1	0	0	0	1	0	0	0	0	0	0	6	1	1	110.5	71
321659205002	3216592050	1	0	61	1	0	3	0	1	2	0	0	2	1	0	1	0	0	0	0	0	1	0	0	0	0	0	0	0	0	0	0	0	0	0	0	0	2	1	1	0	0	0	1	6	0	1	115.5	79
324681129001	3246811290	1	0	61	1	0	4	1	1	2	0	0	0	2	0	1	0	0	0	0	0	0	0	0	0	0	0	0	0	0	0	0	0	0	0	0	0	3	0	0	0	2	0	1	5.5	0	1	153	89.5
324681324001	3246813240	1	1	61	0	0	2	0	0	0	0	0	1	1	1	0	0	1	0	0	1	0	0	0	0	0	0	0	0	0	0	0	1	0	0	1	0	3	0	0	0	0	0	2	4	1	1	143	80.5
325306107002	3253061070	1	0	61	1	1	3	1	1	2	0	0	2	2	1	1	0	0	0	0	0	0	0	0	0	0	0	0	0	0	0	1	0	0	0	0	0	2	0	1	1	2	1	1	5	0	0	133.5	86.5
325306311001	3253063110	1	0	61	0	1	5	1	1	0	0	0	2	2	0	0	1	1	0	0	0	0	0	0	1	0	0	0	0	1	0	0	0	0	0	0	0	3	0	0	0	1	0	0	2	1	1	119.5	65
325554106001	3255541060	1	1	61	0	1	2	1	1	2	0	0	1	1	0	0	0	0	0	1	1	0	0	0	0	0	1	0	1	0	0	0	0	0	0	1	0	5	0	0	1	1	0	5	5.5	1	1	148.5	86.5
325554315002	3255543150	1	0	61	0	0	2	0	0	2	0	1	1	2	0	1	0	1	0	0	0	0	0	0	1	0	1	0	1	0	0	0	0	0	0	0	0	4	1	0	1	2	1	3	6	1	1	122.5	74
326359103002	3263591030	1	0	61	0	0	3	1	1	0	0	0	2	1	0	1	1	0	0	0	0	0	0	1	0	0	0	0	0	0	0	0	0	0	0	0	0	5	0	0	0	0	1	2	3.5	0	0	155	80.5
330131201002	3301312010	1	0	61	1	0	2	1	1	2	0	0	1	2	0	0	0	0	0	0	0	0	1	0	0	0	1	0	0	0	0	0	0	1	0	0	0	0	1	1	1	2	1	1	5	1	0	98.5	62
330404316002	3304043160	1	0	61	1	0	2	1	1	2	0	0	1	1	0	0	0	1	0	1	0	0	0	0	0	0	1	0	0	0	0	0	0	0	0	0	0	3	0	1	1	1	0	1	8	0	1	94	57
336059106002	3360591060	1	1	61	1	0	3	1	1	1	0	0	2	2	0	0	0	0	0	0	0	0	1	1	0	0	1	0	1	0	0	0	1	0	0	1	0	3	1	0	1	2	0	2	4	1	1	105.5	62
338231202001	3382312020	1	1	61	1	1	0	0	0	1	1	0	1	1	0	0	0	0	0	0	0	0	0	0	1	0	0	0	0	0	0	0	0	0	0	1	0	1	0	0	2	1	1	1	5	0	1	125	76.5
345233205001	3452332050	1	0	61	0	0	3	1	1	0	0	1	2	1	0	0	0	0	0	0	0	0	0	0	0	0	1	0	0	0	0	0	0	0	0	0	0	1	0	0	1	1	1	0	4	1	1	115.5	71
345233307001	3452333070	1	0	61	0	0	3	0	1	2	0	0	2	1	0	0	0	0	0	0	0	0	0	0	0	0	1	0	1	0	0	0	0	1	1	0	0	1	0	0	2	2	1	0	5	0	1	121	76.5
347763303001	3477633030	1	1	61	0	0	2	0	1	0	1	0	1	2	1	0	0	0	0	0	0	0	0	0	0	0	1	0	0	0	0	0	0	0	0	1	0	2	1	0	0	0	0	0	3	1	1	144.5	97.5
010206210001	0102062100	1	0	62	0	0	2	1	1	0	1	0	2	1	0	0	0	0	0	0	0	0	0	0	0	0	0	0	0	1	0	0	0	0	1	0	0	0	0	0	0	1	0	0	5	0	1	93.5	59.5
010233201001	0102332010	1	0	62	0	0	3	1	0	1	0	0	2	2	0	0	1	1	0	0	0	0	0	1	0	0	1	0	1	1	0	0	0	1	0	0	0	6	0	0	0	0	0	2	7	1	1	129.5	80
010233327001	0102333270	1	0	62	0	0	3	1	0	0	0	1	2	2	0	0	0	1	0	0	0	0	1	1	0	0	1	0	0	1	0	0	0	1	0	0	0	6	0	0	1	1	1	1	8	1	1	155.5	88
010446214001	0104462140	1	1	62	1	0	3	0	1	1	0	2	2	1	0	0	0	0	0	0	1	0	0	0	0	0	1	0	1	1	0	0	0	0	0	1	0	0	1	0	0	1	0	0	8	0	1	116	65
010451210002	0104512100	1	1	62	1	0	3	1	1	1	0	0	2	1	0	0	0	0	0	0	0	0	0	0	0	0	1	0	1	0	0	0	0	0	0	1	0	1	0	0	1	1	1	0	8	0	1	112.5	60.5
014643222001	0146432220	1	0	62	1	0	3	0	1	0	0	0	1	1	1	0	0	0	0	0	0	0	0	0	0	0	0	0	0	0	0	0	0	0	0	0	0	1	1	0	1	1	1	0	9	0	1	112.5	80
018206302001	0182063020	1	0	62	0	1	3	1	1	0	0	0	1	1	0	0	0	0	0	0	0	0	0	0	0	0	1	0	0	0	0	0	0	0	0	0	0	1	0	0	1	1	1	0	8	1	1	108.5	54.5
031106319002	0311063190	1	1	62	0	0	4	1	1	0	0	0	1	2	0	0	0	0	0	0	0	0	0	0	0	0	1	0	0	0	0	0	0	1	0	1	0	1	0	0	1	0	1	2	8	0	1	119	81
034043323002	0340433230	1	0	62	0	1	3	1	1	0	1	0	2	1	0	0	0	0	0	0	0	0	0	0	0	0	1	0	0	1	0	0	0	0	0	0	0	1	0	0	1	2	1	0	8	0	1	104	67.5
034676105001	0346761050	1	0	62	1	0	3	1	1	0	0	0	2	2	1	0	0	1	0	0	0	1	0	0	0	0	0	0	1	0	0	1	0	0	0	0	0	3	0	1	1	2	1	1	7	1	1	131	88
034676230002	0346762300	1	1	62	1	1	2	1	1	1	0	1	2	2	0	0	0	0	0	0	0	0	0	0	0	0	0	0	1	1	0	0	0	1	1	1	0	0	0	0	2	2	1	0	4	1	1	110	64.5
034676318001	0346763180	1	0	62	1	1	5	1	1	0	0	1	2	2	0	0	0	0	0	0	0	0	0	1	0	0	0	0	0	0	0	0	0	0	0	0	0	1	1	1	1	1	1	0	3	1	0	129	80
054054123001	0540541230	1	1	62	1	1	1	0	1	0	0	1	2	2	1	0	0	0	0	0	0	0	0	0	0	0	1	0	0	0	0	0	0	0	1	1	0	0	1	1	1	1	0	3	7	0	0	125	85.5
054249210002	0542492100	1	0	62	0	0	2	1	1	0	0	0	2	2	0	0	0	0	0	0	0	0	0	0	0	0	1	0	1	1	0	0	0	0	0	0	0	1	0	0	2	2	2	0	5	1	1	98.5	58.5
056043101001	0560431010	1	0	62	0	1	1	1	1	0	0	0	2	2	0	1	1	0	0	0	0	0	0	1	0	1	1	0	0	0	0	0	0	1	0	0	0	7	0	0	1	1	1	0	8	0	1	149.5	101
056604201001	0566042010	1	0	62	0	0	2	1	1	0	0	0	2	2	0	0	0	0	0	0	0	0	0	0	0	0	1	0	1	1	0	0	0	1	0	0	0	1	0	0	1	1	0	0	5	0	0	97.5	57
058659314002	0586593140	1	0	62	1	0	2	1	1	1	0	0	2	2	0	0	0	1	0	0	0	0	0	0	0	0	1	0	1	1	0	0	0	0	0	0	0	2	1	1	1	2	1	0	3	1	0	114	67.5
060440106001	0604401060	1	1	62	0	0	2	1	1	1	0	1	2	2	1	1	0	0	0	0	1	0	0	0	0	0	0	0	0	0	0	0	0	1	0	1	0	3	1	0	1	1	1	0	6	0	1	133	86.5
060440128001	0604401280	1	1	62	1	0	2	1	1	2	0	0	2	1	0	1	0	0	0	0	1	0	0	0	0	0	0	0	0	0	0	0	0	0	0	1	0	4	0	0	1	1	0	3	8	0	1	108	73.5
060440215002	0604402150	1	0	62	0	0	2	1	1	0	0	0	1	2	0	0	0	0	0	0	0	0	0	1	0	0	1	0	0	1	0	0	0	0	0	0	0	2	0	0	1	1	2	0	6	1	1	101.5	58.5
064033204002	0640332040	1	1	62	1	0	5	1	1	0	0	0	2	1	0	0	0	1	0	0	0	0	0	0	0	0	1	1	1	0	0	0	0	0	0	1	0	3	1	0	2	2	1	0	5	0	1	129.5	73
064033217001	0640332170	1	0	62	0	0	1	1	1	0	0	0	1	2	1	0	0	0	0	1	0	0	0	1	0	0	1	0	0	0	0	0	0	0	0	0	0	4	0	0	0	0	0	2	1	1	1	151.5	84.5
072428320001	0724283200	1	0	62	1	0	1	0	0	2	1	0	2	1	0	0	0	1	0	0	1	0	0	1	0	0	0	0	0	0	0	0	0	0	0	0	0	3	1	1	1	2	1	3	7	0	1	110	53
074002315001	0740023150	1	0	62	0	0	2	1	1	1	0	0	2	1	0	0	0	0	0	0	0	0	0	0	0	0	0	0	0	0	0	0	0	0	0	0	0	0	0	0	0	0	0	0	8	0	0	120	74
075376103002	0753761030	1	0	62	0	1	3	1	1	0	0	0	2	2	0	0	0	0	0	0	0	0	0	1	0	0	1	0	1	1	0	0	0	1	0	0	1	2	0	0	1	1	1	0	6	1	1	89.5	52.5
075504213002	0755042130	1	0	62	1	1	1	0	0	2	0	0	2	1	0	0	0	0	0	0	0	0	0	1	0	0	0	0	0	0	0	0	0	0	0	0	0	0	0	1	1	1	1	1	8	0	1	129	84.5
078233113002	0782331130	1	1	62	0	0	4	1	1	0	0	0	2	1	0	0	0	0	0	0	0	0	0	1	0	0	1	0	1	0	0	0	0	1	1	1	0	4	1	0	1	1	1	0	7.5	1	0	101.5	60
104004309002	1040043090	1	0	62	0	0	2	0	0	0	0	1	0	1	0	0	1	0	0	0	1	0	0	1	0	0	1	0	0	0	0	0	0	1	0	0	0	6	1	0	1	2	0	1	6	1	1	101.5	61
105381212002	1053812120	1	0	62	0	0	3	1	1	0	0	0	2	1	0	1	1	0	0	1	1	0	0	1	0	0	1	0	1	0	0	0	0	0	0	0	0	8	0	0	0	1	0	0	10	0	0	132.5	84
108206221002	1082062210	1	0	62	0	0	2	1	1	0	0	0	2	1	1	0	0	0	0	0	0	0	1	1	0	0	1	0	0	0	0	0	0	0	0	0	0	4	0	0	0	0	0	0	7	0	0	146	77.5
108259213001	1082592130	1	1	62	0	1	4	0	1	0	0	1	2	2	0	0	0	0	1	0	1	0	0	1	1	1	0	0	1	0	0	0	0	1	1	1	0	7	0	1	1	2	1	1	6	1	0	106.5	74
112744212001	1127442120	1	1	62	1	0	2	0	1	0	0	1	2	1	0	0	0	0	0	0	0	0	0	1	0	0	0	0	0	0	0	0	0	0	0	1	0	1	0	0	0	0	1	1	6	0	1	130	78
112744309001	1127443090	1	0	62	1	1	2	0	1	1	0	0	0	0	1	1	0	0	0	0	1	0	0	0	0	0	0	0	0	0	0	0	0	0	0	0	0	3	1	0	0	1	0	2	7	0	1	139.5	64
116006115002	1160061150	1	1	62	0	0	3	1	1	0	0	0	2	2	0	0	0	1	0	0	0	0	0	1	0	0	1	0	1	0	0	0	0	1	0	1	0	0	0	0	1	1	0	0	8	0	1	129	79.5
117489115001	1174891150	1	0	62	1	0	1	0	0	2	0	1	2	1	0	0	1	0	0	0	1	0	0	0	0	0	0	0	0	0	0	0	0	0	0	0	0	4	1	1	1	1	0	1	6	0	1	122.5	73.5
118276216001	1182762160	1	0	62	1	0	4	1	1	3	0	0	0	1	0	0	0	0	0	0	0	0	1	0	0	0	0	0	0	0	0	0	0	0	0	0	0	1	1	1	0	0	0	2	4	0	1	115	72.5
122490101001	1224901010	1	1	62	0	0	3	1	1	0	0	0	2	2	0	0	0	1	0	0	0	0	0	1	0	0	1	1	0	1	0	0	1	1	1	1	0	4	0	0	1	2	1	0	10	0	1	105	63.5
122490323002	1224903230	1	1	62	1	0	3	0	0	2	0	1	2	2	1	1	0	1	1	0	0	0	0	0	0	0	1	0	0	0	1	0	0	0	0	1	0	0	1	1	0	0	0	1	6.5	0	1	156	103.5
141154310002	1411543100	1	0	62	1	0	3	1	1	0	0	0	2	2	0	0	0	0	0	0	0	0	0	0	1	0	0	0	0	0	0	0	0	0	1	0	0	3	0	1	0	0	0	0	10	0	1	166	93.5
154628219002	1546282190	1	0	62	1	1	3	1	1	2	0	1	2	1	0	0	0	0	0	0	0	0	0	0	0	0	1	0	0	0	0	0	0	0	0	0	0	1	0	0	1	1	1	1	7	0	1	96.5	59
168231113002	1682311130	1	1	62	1	1	3	1	1	0	0	0	2	2	0	1	1	1	0	0	1	0	0	0	0	0	1	1	1	0	0	0	0	1	1	1	0	6	1	0	2	2	1	0	7	1	1	125	74.5
174643128001	1746431280	1	0	62	1	1	4	1	1	3	0	1	2	1	0	0	1	1	0	1	1	1	0	1	1	0	1	0	0	0	0	0	1	0	0	0	0	8	0	1	0	1	0	0	10	0	0	102.5	64
174643207001	1746432070	1	0	62	0	0	3	1	1	0	0	0	2	1	0	0	0	0	0	0	0	0	0	0	0	0	1	0	0	0	0	0	0	1	0	0	0	3	0	0	2	1	0	1	4	1	0	142.5	71.5
174643226001	1746432260	1	1	62	0	0	2	1	1	0	0	1	2	2	0	1	1	1	0	0	0	0	0	1	0	0	1	0	1	0	0	1	1	1	1	1	0	7	0	1	1	1	0	0	3	1	0	123.5	72
177402208002	1774022080	1	0	62	0	0	3	0	1	2	0	0	2	1	0	0	0	0	0	0	0	0	0	0	0	0	0	0	1	0	0	0	0	0	1	0	0	2	0	1	2	2	1	0	5	1	0	160	90.5
177402310002	1774023100	1	0	62	0	0	2	1	1	2	0	0	2	2	0	1	1	0	0	0	0	0	0	0	0	0	0	0	0	0	0	0	0	0	0	0	0	4	0	0	1	1	1	2	5	0	1	116.5	73
204906307002	2049063070	1	0	62	1	1	2	1	1	0	0	0	2	1	0	0	0	0	0	0	0	0	0	0	0	0	0	0	0	0	0	0	1	0	1	0	0	0	1	1	1	1	1	2	5	0	1	104	64
204906322001	2049063220	1	1	62	0	0	2	1	1	0	0	0	2	2	0	0	0	1	0	0	1	0	1	1	0	0	1	0	0	0	0	0	0	1	1	1	0	5	0	0	2	2	1	0	3	1	1	135.5	64
207406212002	2074062120	1	0	62	0	1	3	1	1	0	0	1	2	2	1	0	0	0	0	0	0	0	0	0	0	0	1	0	0	0	0	0	0	0	0	0	0	2	0	0	1	1	1	1	8	0	1	143.5	82
211154314001	2111543140	1	0	62	0	0	3	1	1	0	0	0	0	2	0	0	1	0	0	0	1	0	0	1	0	0	0	0	0	0	0	0	0	0	0	0	0	5	0	0	0	0	0	4	10	0	0	145.5	84.5
211176318002	2111763180	1	0	62	1	0	2	0	1	0	0	0	2	0	0	0	0	0	0	0	0	1	0	0	0	0	1	0	0	0	1	0	0	1	1	0	0	4	0	0	0	2	0	0	7	0	1	128.5	80
244604214002	2446042140	1	0	62	1	1	4	1	1	1	0	0	1	2	0	0	0	0	0	0	0	0	0	1	0	0	0	0	0	0	0	0	0	0	0	0	0	0	0	1	1	2	1	0	7	0	1	117	72
261676126001	2616761260	1	0	62	1	0	2	1	1	0	1	0	0	1	0	0	0	1	0	0	0	0	0	0	0	0	0	0	0	0	0	0	0	0	0	0	0	1	1	1	0	0	0	1	7	0	0	98	71
265359305001	2653593050	1	0	62	0	0	3	1	1	0	0	1	2	1	0	0	1	0	0	0	0	0	0	1	0	0	1	0	0	0	0	1	0	0	0	0	0	3	0	0	2	1	2	0	6	1	0	111.5	68
265576106001	2655761060	1	0	62	1	0	3	1	1	0	1	1	2	2	0	0	0	1	0	1	0	0	0	1	0	1	1	1	1	0	1	0	1	1	1	0	0	0	1	1	1	1	0	2	4	1	1	139.5	70.5
265576111001	2655761110	1	1	62	0	1	1	1	1	0	0	0	2	0	0	0	0	0	0	0	0	0	0	1	0	0	0	0	0	0	0	0	0	0	0	1	0	3	0	0	1	0	0	0	7	0	1	146.5	80.5
266306301002	2663063010	1	1	62	0	0	3	1	1	0	0	0	2	1	0	0	0	0	0	1	0	0	0	1	0	0	1	0	1	0	0	0	0	0	1	1	0	3	0	0	1	1	1	1	8	0	0	98.5	55
280154302002	2801543020	1	0	62	1	0	3	1	1	2	0	0	2	1	0	0	0	0	0	0	0	0	0	0	0	0	0	0	0	0	0	0	0	0	0	0	0	0	1	0	1	1	1	2	8	0	1	111.5	74
280154313001	2801543130	1	0	62	0	0	2	1	1	1	0	1	2	1	0	1	0	0	0	0	0	0	1	1	0	0	1	0	1	0	0	0	0	1	0	0	0	6	0	0	1	1	1	2	5	0	1	147	80.5
280154313002	2801543130	1	1	62	1	0	2	1	1	2	0	0	2	1	0	0	0	1	0	0	1	0	0	0	0	0	1	0	0	1	0	0	0	0	0	1	0	3	0	1	1	1	0	1	5	0	1	105	64.5
294028311002	2940283110	1	0	62	0	1	2	0	0	1	0	0	2	1	0	0	0	0	0	0	0	0	0	0	0	0	1	0	0	0	0	0	0	0	0	0	0	1	0	0	0	0	0	1	8	0	1	110	68
294099125002	2940991250	1	0	62	0	0	3	1	1	2	0	1	2	1	0	1	0	0	0	0	0	0	1	0	0	0	0	0	0	1	0	0	0	0	0	0	0	2	0	0	0	2	0	1	8	0	1	109	69
296006205002	2960062050	1	0	62	0	0	3	1	1	0	0	0	2	2	0	0	0	0	0	0	0	0	0	1	0	0	0	1	1	0	0	0	0	1	1	0	0	2	0	0	1	2	0	0	3.5	1	1	127.5	78
296006304001	2960063040	1	0	62	0	0	2	1	1	0	0	0	0	1	1	0	0	0	0	0	0	0	0	0	0	0	1	0	0	0	0	0	0	0	0	0	0	2	0	0	1	1	1	0	11	0	0	141	81
296081321002	2960813210	1	1	62	0	0	2	1	1	0	0	1	2	2	0	1	0	0	0	0	0	0	0	1	0	0	0	0	0	0	0	0	0	0	0	1	0	2	0	0	2	2	2	1	6	1	1	136	69
296331212002	2963312120	1	0	62	1	0	2	1	1	2	0	0	2	2	0	0	1	0	0	0	1	0	0	1	0	1	0	0	1	0	0	0	1	1	1	0	0	6	0	0	1	2	1	0	10	1	1	152	92.5
297439312001	2974393120	1	0	62	1	0	2	1	1	0	0	1	0	1	1	0	0	0	0	0	0	0	0	0	0	0	1	0	0	0	0	0	0	0	0	0	0	2	0	1	0	0	0	0	9	0	1	129	89
298245130001	2982451300	1	0	62	0	0	2	0	1	0	0	0	0	2	0	0	1	0	0	0	0	0	0	0	0	0	0	0	0	0	0	0	0	0	0	0	0	3	0	0	1	1	1	0	8	0	1	153	86
320146222001	3201462220	1	0	62	1	0	5	1	1	1	0	1	2	2	1	1	0	0	0	0	0	0	0	1	0	0	0	0	0	0	0	0	0	0	0	0	0	3	0	1	1	1	1	1	6	0	1	141.5	95
321131201002	3211312010	1	0	62	1	1	4	0	1	0	0	0	2	1	0	0	0	0	0	0	0	0	0	0	0	0	0	0	0	0	0	0	0	0	0	0	0	0	0	0	0	0	0	0	8.5	1	0	127.5	81
321659118002	3216591180	1	0	62	0	0	3	1	1	0	0	1	2	2	0	1	0	0	0	0	0	0	0	0	0	0	1	0	0	0	0	0	0	1	0	0	0	4	0	0	2	2	0	1	5	1	1	163.5	74.5
324078309001	3240783090	1	1	62	1	1	3	0	1	2	1	0	2	2	0	0	0	0	0	0	0	0	0	1	0	0	0	0	0	0	0	0	0	0	0	1	0	3	0	0	1	2	1	1	4	0	0	136	63.5
324681117001	3246811170	1	0	62	1	0	4	1	1	0	0	0	2	2	1	0	0	0	1	0	0	0	0	0	0	0	0	0	0	1	0	0	0	0	0	0	0	2	1	0	1	1	0	0	3	0	1	140.5	87.5
325306105002	3253061050	1	1	62	0	0	2	1	1	0	1	0	2	1	0	0	0	0	0	0	0	0	0	0	0	0	0	0	0	0	0	0	0	0	0	1	0	0	0	0	1	1	1	0	8	1	0	113.5	63
325306319001	3253063190	1	1	62	0	1	5	1	1	0	0	0	2	2	0	1	1	0	0	0	1	0	0	1	0	0	1	0	1	0	0	0	0	0	1	1	0	5	0	0	1	2	0	0	4	1	1	122.5	68.5
325306322002	3253063220	1	0	62	0	0	3	1	1	0	0	0	0	0	0	0	0	0	0	0	0	0	0	1	0	0	0	0	0	1	0	0	0	0	0	0	0	1	0	0	0	0	0	1	6	0	0	103.5	59
326346217001	3263462170	1	1	62	0	0	6	1	1	0	0	1	2	2	0	0	0	0	0	0	0	0	0	0	0	0	0	0	0	0	0	0	0	0	0	1	0	0	1	0	2	1	0	0	3	1	0	108.5	65.5
330404207001	3304042070	1	0	62	1	1	1	0	0	3	0	1	1	1	0	1	1	1	0	0	0	0	0	0	0	0	0	0	0	0	0	0	0	0	0	0	0	5	0	1	1	1	1	3	7	0	1	133.5	84.5
336059103001	3360591030	1	0	62	0	1	3	1	1	0	0	1	0	0	0	1	0	0	0	0	0	0	0	0	0	0	0	0	0	0	0	0	0	1	0	0	0	3	0	0	1	0	1	2	8	0	1	108	73.5
345233214002	3452332140	1	0	62	0	0	3	1	1	1	0	0	2	2	0	0	0	0	0	0	0	0	0	0	0	0	1	0	1	1	0	0	0	0	0	0	0	0	1	0	2	1	0	1	5	1	1	110	68.5
010233201002	0102332010	1	0	63	1	0	3	1	0	1	0	0	1	0	0	0	0	1	0	0	0	0	0	0	0	0	1	0	0	0	0	0	0	0	0	0	0	4	1	1	0	0	1	1	8	0	1	118.5	74.5
010446309001	0104463090	1	0	63	0	0	4	1	1	0	0	0	2	2	0	0	0	0	0	0	0	0	0	0	0	0	1	0	0	1	0	0	0	0	0	0	0	1	0	1	1	0	1	1	5	0	1	128.5	63
010451115002	0104511150	1	1	63	0	0	4	1	1	1	0	0	2	1	0	0	0	1	0	0	0	0	1	1	0	0	1	0	0	0	0	0	0	0	0	1	0	6	0	0	1	1	1	0	10	1	1	158	82
010451214002	0104512140	1	1	63	1	0	4	1	1	1	0	1	2	1	0	0	0	0	0	0	0	0	0	0	0	0	1	0	1	0	1	0	0	1	1	1	0	1	1	1	2	2	1	0	8	1	1	95	57
014051208002	0140512080	1	0	63	1	1	2	0	0	0	0	1	2	1	0	0	0	0	0	0	0	0	0	0	0	0	0	0	0	0	0	0	0	0	0	0	0	0	1	1	0	1	0	0	7	1	1	125.5	80.5
014051306001	0140513060	1	1	63	0	0	3	1	1	0	1	1	2	2	0	0	1	0	0	0	0	0	0	1	0	0	1	0	1	0	0	0	0	0	1	1	0	3	0	0	1	2	1	1	8	1	1	134	75
034676216002	0346762160	1	1	63	1	0	7	1	1	0	0	1	2	1	0	0	0	0	0	0	1	0	1	0	0	0	0	0	0	1	0	0	0	1	1	1	1	0	0	0	2	1	2	1	6	1	1	110.5	62.5
046746129001	0467461290	1	0	63	0	0	4	1	1	0	0	0	2	2	0	0	0	1	0	0	0	0	0	1	0	0	1	0	1	0	0	0	0	0	1	0	0	0	0	0	2	2	0	0	6	0	1	129.5	72
054054222002	0540542220	1	1	63	0	0	2	0	1	0	0	1	2	1	0	0	0	0	0	0	0	0	0	0	0	0	1	0	0	0	0	0	0	0	0	1	1	3	0	0	1	1	2	0	3	0	1	152	99
054249207001	0542492070	1	0	63	1	0	2	1	1	0	0	0	2	2	0	1	0	0	1	0	0	0	1	1	0	0	1	0	1	0	0	0	0	0	1	0	0	7	0	1	1	1	0	0	4	1	1	133.5	89.5
056043316001	0560433160	1	1	63	0	0	3	1	1	0	0	0	2	2	0	1	0	0	0	0	1	0	1	1	0	0	1	0	1	0	0	0	0	1	0	1	0	5	1	0	0	2	0	1	5	0	0	123	78
056059216002	0560592160	1	1	63	0	0	3	1	1	0	1	0	2	2	0	0	0	0	0	0	0	0	0	0	0	0	1	0	1	0	0	0	0	1	1	1	0	1	0	0	1	2	1	1	2.5	1	1	106.5	68.5
056059217001	0560592170	1	1	63	0	0	2	1	1	0	0	0	2	2	0	0	0	0	0	0	0	0	0	0	0	0	1	0	1	0	0	0	0	0	0	1	0	1	0	0	1	1	1	0	4	1	0	118	62.5
056302104002	0563021040	1	1	63	0	0	2	0	0	1	0	1	2	1	0	1	0	0	0	0	1	0	0	1	0	0	1	0	1	0	1	0	0	1	1	1	0	6	0	0	0	2	0	2	3	0	1	159.5	80.5
056346102002	0563461020	1	0	63	1	0	3	1	1	2	0	1	1	0	0	0	0	0	0	0	0	0	0	0	0	0	0	0	0	0	0	0	0	0	0	0	0	0	0	1	0	0	0	1	6	0	0	109	56.5
057457312001	0574573120	1	1	63	0	0	4	1	1	0	0	1	0	0	0	0	0	0	0	0	0	0	0	1	0	0	1	1	1	0	0	0	0	1	0	1	0	0	0	0	0	0	0	1	12	0	0	129	85
058202217001	0582022170	1	0	63	1	0	2	1	0	1	0	0	2	1	0	0	0	0	0	0	0	0	0	0	0	0	0	0	1	0	0	0	0	0	0	0	0	2	1	0	1	0	0	0	5	1	1	131.5	81.5
060440133001	0604401330	1	0	63	0	0	2	1	1	0	1	0	0	0	0	0	1	0	0	0	0	0	0	0	0	0	1	0	1	0	1	0	0	1	0	0	0	4	0	0	1	0	0	1	7	1	1	123	69
060481208001	0604812080	1	1	63	1	0	3	1	1	1	0	0	2	1	0	0	0	0	0	0	0	0	0	0	0	0	0	0	1	1	0	0	0	0	0	1	0	0	0	0	1	1	1	0	8	0	1	126	71.5
074981105001	0749811050	1	1	63	1	1	2	0	0	0	0	0	2	2	0	0	0	1	0	0	0	0	0	0	0	0	0	0	0	0	0	0	0	1	0	1	0	0	0	1	0	1	0	1	2.5	0	0	102.5	71
074981121002	0749811210	1	1	63	0	1	6	0	1	0	0	1	2	2	0	1	0	0	1	0	1	0	1	0	0	0	0	0	0	0	0	0	0	1	1	1	1	0	0	0	2	0	0	2	5	1	0	133.5	75.5
074981302002	0749813020	1	0	63	1	0	4	1	1	1	0	0	0	1	1	0	0	0	0	0	0	0	0	0	0	0	0	0	0	1	0	0	0	0	0	0	0	1	0	1	0	1	0	0	7	0	1	147.5	86
078233108002	0782331080	1	0	63	0	0	6	1	1	0	0	0	1	1	0	0	1	0	0	0	0	0	1	1	0	0	1	0	1	0	0	0	0	1	1	0	0	0	1	0	2	1	0	0	5	1	1	131	69
104004303002	1040043030	1	1	63	0	0	1	0	0	2	0	1	2	2	0	0	1	0	0	0	1	0	0	0	0	0	1	0	1	0	0	0	0	0	1	1	0	3	0	0	1	2	1	0	7	1	1	114.5	64
105102134002	1051021340	1	0	63	0	0	5	0	1	0	0	1	0	2	0	0	0	0	0	0	1	0	0	1	0	0	1	0	1	0	0	0	0	0	0	0	0	5	0	0	0	0	0	1	18	1	1	175	89.5
108206119002	1082061190	1	1	63	1	0	5	1	1	1	0	1	2	1	0	0	0	1	0	1	1	0	0	0	0	1	0	1	0	0	0	0	0	0	1	1	0	0	1	0	1	2	1	1	7	0	0	144	99.5
108206314002	1082063140	1	1	63	1	0	2	1	1	2	0	1	2	1	0	0	0	0	0	0	0	0	0	0	0	0	1	0	1	0	0	0	0	0	0	1	0	3	1	1	1	2	1	2	5	1	0	147.5	98
108259131001	1082591310	1	1	63	0	0	3	1	1	0	0	0	2	2	0	0	1	0	0	0	1	0	1	0	0	0	1	0	1	0	0	0	0	1	1	1	0	6	0	0	1	2	1	0	6	1	0	135	91.5
110131215002	1101312150	1	0	63	0	1	2	0	1	0	0	1	2	2	0	0	0	0	0	0	0	0	0	0	0	0	0	0	0	1	0	0	0	0	0	0	0	2	0	0	1	2	0	0	4	1	1	140.5	70
117489221001	1174892210	1	0	63	0	1	2	0	1	0	0	0	2	0	0	0	0	0	0	0	0	0	0	0	0	0	1	0	0	0	0	0	0	1	0	0	0	3	0	0	1	2	2	1	3	1	1	108	66.5
118276304001	1182763040	1	0	63	1	0	7	1	1	0	0	0	2	2	1	0	0	0	1	0	0	0	0	0	0	0	0	0	0	0	0	0	0	0	0	0	0	2	0	0	2	2	2	0	7	1	1	140.5	78
118276323002	1182763230	1	1	63	0	0	2	1	1	0	0	0	1	2	0	0	0	0	0	0	0	0	0	0	0	0	0	0	1	0	0	0	0	1	1	1	0	2	0	0	2	2	2	1	11	1	1	124.5	69
122490305001	1224903050	1	0	63	0	0	2	0	0	0	1	0	2	2	1	0	0	0	0	0	0	0	0	0	0	0	0	0	1	0	0	0	0	1	0	0	0	1	0	0	1	1	1	0	5.5	1	1	166.5	83
124099215001	1240992150	1	0	63	1	1	2	1	0	0	0	0	2	2	0	1	0	1	0	1	0	0	1	1	0	0	1	0	0	0	0	0	0	1	1	0	0	6	1	1	0	2	1	1	5	1	0	123	67
124099219002	1240992190	1	0	63	0	0	2	1	1	1	0	0	2	1	1	0	0	0	0	0	0	0	0	0	0	0	0	0	0	1	0	0	0	0	0	0	0	1	1	0	0	1	0	1	7	0	1	145.5	84
134902307002	1349023070	1	0	63	0	1	3	1	1	0	0	0	1	1	0	0	0	1	0	0	1	0	0	0	0	0	0	0	0	0	1	0	0	0	0	0	0	4	0	0	1	1	0	0	6	1	1	137.5	71
134902317002	1349023170	1	0	63	0	0	3	1	1	0	0	0	2	2	0	0	0	0	0	0	0	0	0	0	0	0	0	0	0	0	0	0	0	0	0	0	0	0	1	0	1	0	0	0	7	0	1	116.5	69.5
138202102001	1382021020	1	1	63	0	0	3	1	1	0	1	0	1	2	0	0	0	1	0	0	1	0	0	0	0	0	1	0	1	0	0	0	0	0	0	1	1	5	0	0	1	2	1	0	8	1	1	182	105.5
138202104001	1382021040	1	0	63	0	0	3	1	1	0	0	0	2	1	1	0	0	0	0	0	0	0	0	0	0	0	0	0	0	0	0	0	0	0	0	0	0	1	0	0	1	0	0	0	8	0	1	129	79.5
142403221001	1424032210	1	0	63	1	0	2	0	0	2	0	0	2	1	0	0	0	0	0	0	0	0	0	0	0	0	0	0	0	0	0	0	0	0	0	0	0	2	1	1	0	1	1	2	7.5	0	1	139	75.5
155676320001	1556763200	1	1	63	0	0	5	0	1	0	1	0	2	1	0	0	0	0	0	0	0	0	0	1	0	0	1	0	1	0	0	0	0	0	1	1	1	2	0	0	0	2	0	1	4	1	1	106.5	65.5
158231315001	1582313150	1	1	63	0	0	3	1	1	1	0	1	1	1	0	0	0	0	0	0	0	0	0	0	0	0	1	0	0	0	0	0	0	0	0	1	0	1	0	0	1	1	1	0	8	0	1	119	67
158278216001	1582782160	1	1	63	0	0	3	0	1	0	0	1	2	1	0	0	0	0	0	0	0	0	0	0	0	0	1	0	1	0	0	1	0	1	0	1	0	0	0	0	2	1	0	0	8	1	1	110	68
171159303002	1711593030	1	1	63	1	0	3	1	1	0	0	0	2	2	0	0	0	0	0	0	0	1	0	0	0	0	1	0	1	0	1	0	1	1	1	1	0	4	1	1	0	2	0	1	7	1	0	126.5	74.5
174643222001	1746432220	1	0	63	0	0	4	1	1	0	0	1	2	2	0	0	0	0	0	0	0	0	0	0	0	0	1	0	0	0	0	0	0	1	0	0	0	3	0	1	1	0	1	1	6	1	0	140.5	71
175531207002	1755312070	1	0	63	0	0	2	1	1	0	0	0	1	2	0	1	0	0	0	0	0	0	0	0	0	0	0	0	0	0	0	0	0	0	0	0	0	1	0	0	1	1	1	1	8	0	0	125	82
204906107002	2049061070	1	1	63	0	0	3	1	1	0	0	1	2	2	1	0	1	0	0	1	0	0	0	1	0	0	0	0	0	1	1	0	0	0	1	1	0	4	1	0	1	1	0	0	8	0	1	134.5	72.5
205304101002	2053041010	1	0	63	1	1	1	0	1	0	0	0	1	0	0	0	0	0	0	1	0	0	0	1	0	0	0	0	0	0	0	0	0	0	0	0	0	2	1	1	1	0	1	4	7	0	1	107	58.5
205304225002	2053042250	1	0	63	1	1	2	0	1	0	0	1	2	2	0	0	0	0	0	0	0	0	0	1	0	0	0	0	0	0	0	0	0	0	0	0	0	1	1	1	0	2	0	1	8	0	1	104.5	65.5
212428330001	2124283300	1	1	63	0	1	2	0	0	1	0	0	2	1	0	1	1	0	1	0	1	0	0	0	0	1	1	0	1	0	0	0	0	0	0	1	0	8	0	0	0	1	0	2	5	0	1	139	77
244604111001	2446041110	1	1	63	0	0	1	0	0	3	1	1	0	1	0	0	1	0	0	0	0	0	0	1	0	0	1	0	1	0	0	1	0	0	0	1	0	3	1	0	1	1	1	5	5	0	1	112.5	55.5
244604132001	2446041320	1	0	63	0	1	1	0	0	3	0	1	2	1	0	0	1	0	0	0	0	0	0	1	0	0	0	0	0	0	0	0	0	0	0	0	0	2	0	0	2	1	2	5	6	1	1	113	70.5
244676102002	2446761020	1	1	63	0	0	4	1	1	0	0	0	2	1	0	0	0	0	0	0	0	0	0	1	0	0	1	0	0	0	0	0	0	0	1	1	0	2	0	0	1	1	1	1	9	0	1	114	60
244676330002	2446763300	1	0	63	0	0	6	1	1	0	0	0	0	1	0	0	0	0	0	0	0	0	0	0	0	0	1	0	1	0	0	0	0	0	0	0	0	0	0	0	0	2	0	0	4	1	1	131	74
261676121002	2616761210	1	1	63	0	0	5	1	1	0	0	1	0	2	0	0	0	0	0	0	0	0	0	0	0	0	1	0	0	0	0	0	0	0	0	1	0	1	0	0	0	0	0	0	8	1	0	127	64.5
265576111002	2655761110	1	1	63	1	1	1	1	1	1	0	1	2	1	0	0	0	0	0	1	0	0	1	1	0	0	1	0	1	0	0	0	0	0	0	1	0	0	1	0	1	2	0	2	8	0	1	128	63.5
265576116002	2655761160	1	1	63	0	0	3	1	1	0	0	0	0	2	0	0	0	0	0	0	0	0	0	0	0	0	1	0	1	0	0	0	0	0	0	1	0	3	1	0	1	0	0	0	5	0	1	107.5	52
266306301001	2663063010	1	0	63	1	1	3	1	1	2	0	0	2	1	0	0	0	0	0	0	0	0	0	1	0	0	1	0	0	0	0	0	0	0	0	0	0	2	1	1	0	0	0	1	6	0	0	113	55.5
268606116001	2686061160	1	0	63	1	1	3	1	1	1	0	0	2	1	0	0	0	0	0	0	0	0	0	0	0	0	1	0	0	0	0	0	0	0	0	0	0	1	1	1	1	1	1	1	8	0	1	129	77
268606325002	2686063250	1	0	63	0	1	4	1	1	0	0	0	2	2	1	0	1	0	0	0	0	0	0	0	0	0	1	1	1	0	0	0	0	1	1	0	0	4	0	0	1	1	0	1	10	1	1	130	75.5
271806110001	2718061100	1	0	63	1	1	2	1	1	0	0	0	2	2	0	1	1	1	0	0	0	0	0	0	0	0	1	0	1	0	0	0	0	0	0	0	0	6	0	0	1	1	0	0	4	1	1	151.5	84.5
274951302001	2749513020	1	0	63	1	0	3	1	1	0	0	0	2	2	0	0	0	0	0	0	0	0	0	1	0	0	1	0	0	0	0	0	0	0	0	0	0	2	1	0	0	0	0	0	6	0	1	120.5	70.5
275559205001	2755592050	1	1	63	0	0	4	0	0	0	1	0	2	2	1	1	1	0	0	0	0	0	0	0	0	0	1	0	1	0	0	0	0	1	1	1	0	4	0	0	1	2	0	1	5	1	1	137.5	72.5
291676225001	2916762250	1	0	63	0	0	2	1	1	0	1	0	2	2	0	0	0	0	0	0	0	0	0	1	0	0	0	0	0	0	0	0	0	0	0	0	0	1	0	1	0	1	0	0	6	1	1	105.5	60
291676318001	2916763180	1	0	63	1	0	2	1	1	0	0	0	2	1	0	1	0	0	0	0	0	0	0	0	0	0	0	1	0	0	0	0	0	0	0	0	0	4	1	0	1	0	0	1	7	0	1	154.5	94
296006210002	2960062100	1	0	63	1	1	2	1	1	2	0	1	0	1	1	0	0	1	0	0	0	0	0	1	0	0	0	0	1	1	0	0	0	0	0	0	0	3	0	0	0	1	0	0	5	0	1	144.5	92
296081131002	2960811310	1	0	63	0	0	2	1	1	0	0	1	2	1	0	0	0	0	0	0	0	0	0	1	0	0	1	0	1	1	0	0	0	0	0	0	0	2	0	0	1	0	0	1	9	0	1	93	65.5
296081301002	2960813010	1	1	63	0	0	5	1	1	0	0	1	2	1	1	0	1	0	0	0	1	0	0	1	0	0	0	0	1	0	0	0	0	0	1	1	0	4	0	0	1	2	1	0	4	1	0	118	63.5
297439312002	2974393120	1	0	63	0	0	2	1	1	1	0	1	1	1	0	0	0	0	0	0	0	0	0	1	0	0	0	0	1	0	0	0	0	0	0	0	0	3	0	0	1	1	0	0	7	0	1	148	89.5
298245128001	2982451280	1	0	63	0	0	4	0	1	1	0	0	2	1	0	0	0	0	0	1	0	0	0	0	0	0	1	0	1	0	0	0	0	0	1	0	0	4	0	0	0	2	0	0	8	0	1	144.5	81.5
298631122002	2986311220	1	0	63	0	1	1	1	1	0	0	0	0	2	0	0	1	0	0	0	1	0	0	0	0	0	1	1	1	0	0	0	0	0	0	0	0	6	0	0	0	1	0	0	5	1	1	105	67
321659214001	3216592140	1	0	63	1	0	2	0	1	0	0	0	2	1	0	0	1	0	0	0	1	0	0	0	0	0	0	0	0	0	0	0	0	0	0	0	0	4	1	0	0	1	0	1	8	0	1	134.5	79.5
324045210002	3240452100	1	0	63	1	1	3	1	1	0	0	0	2	2	1	0	0	0	0	1	0	0	0	0	0	0	0	0	0	0	0	0	1	1	1	0	0	2	0	0	0	0	2	1	6	0	0	108	64
324681108001	3246811080	1	1	63	0	0	2	1	1	0	0	0	1	0	0	1	0	0	0	0	0	0	0	0	0	0	0	0	0	0	0	0	0	0	0	1	0	3	0	0	0	1	1	0	5	0	1	128	76.5
324681114001	3246811140	1	1	63	0	0	4	1	1	0	0	1	2	2	0	0	1	0	0	0	0	0	0	1	0	0	0	0	0	0	0	0	0	0	0	1	0	4	0	0	1	2	0	1	4	0	1	149	74.5
325306316002	3253063160	1	1	63	1	0	2	1	1	0	0	0	2	2	1	0	0	0	0	0	0	0	0	0	0	0	1	0	1	0	0	0	0	0	1	1	0	2	1	1	2	1	1	2	3.5	1	0	136	83.5
325554111002	3255541110	1	0	63	0	1	2	1	1	0	0	1	2	2	0	0	1	0	0	0	0	0	0	0	0	0	0	0	0	1	0	0	0	1	0	0	0	3	0	0	1	1	1	2	7	1	1	132.5	80.5
326359304002	3263593040	1	1	63	1	0	4	1	1	3	0	0	2	1	1	0	0	0	0	0	1	0	0	1	0	0	0	0	0	0	0	0	0	1	1	1	1	3	1	1	0	1	0	1	6	0	1	136.5	87
330102208002	3301022080	1	1	63	0	0	2	1	1	0	0	0	1	2	1	1	0	1	0	0	1	0	0	1	0	0	1	0	1	0	0	0	0	1	1	1	0	0	0	0	2	2	0	0	10	1	0	142.5	76.5
330102319001	3301023190	1	1	63	1	1	4	1	1	2	0	1	2	1	0	0	0	1	0	0	0	0	0	1	1	0	1	1	1	0	0	0	1	1	0	1	0	5	1	1	1	2	0	0	4	1	1	106	66
330131310001	3301313100	1	1	63	0	0	1	1	1	1	0	0	2	2	0	0	0	1	0	0	1	0	0	1	0	0	0	0	1	0	0	0	0	1	1	1	0	3	0	0	1	2	1	0	8	1	0	94	54.5
330131327001	3301313270	1	0	63	0	1	2	1	1	0	0	1	0	0	0	0	0	1	0	0	0	0	0	1	0	0	1	0	1	0	0	0	0	1	0	0	0	0	0	0	0	0	0	0	2	1	0	114.5	57.5
010104306001	0101043060	1	0	64	0	0	2	1	1	0	0	0	2	2	0	0	0	0	0	0	1	0	0	1	0	0	1	0	0	0	0	0	0	0	0	0	0	3	0	0	2	0	1	0	4	1	1	119.5	67
010233212002	0102332120	1	1	64	0	0	4	1	1	0	0	0	2	2	0	0	1	0	0	0	0	0	1	0	0	0	1	0	1	0	0	0	0	1	1	1	1	3	0	0	1	2	1	0	6	1	1	103	61
014031207002	0140312070	1	1	64	0	0	2	1	1	0	0	0	2	1	0	1	0	0	0	0	1	0	0	0	0	0	1	0	0	1	0	0	0	0	0	1	0	0	0	0	1	1	1	0	6	0	1	146	73
034676107001	0346761070	1	0	64	0	0	2	1	1	0	0	0	0	2	0	0	0	0	0	0	0	0	0	0	0	0	1	0	0	0	0	0	0	0	0	0	0	0	0	0	1	1	1	1	7	1	0	117	61
046746125001	0467461250	1	0	64	1	1	3	1	1	0	0	0	2	1	0	0	0	1	0	0	1	0	1	1	0	0	1	0	0	0	0	0	0	1	0	0	0	5	1	0	0	0	0	1	5	0	1	119	70
046746306001	0467463060	1	1	64	0	1	3	1	1	0	0	0	2	1	0	0	0	0	0	0	0	0	0	0	0	0	1	0	0	0	0	0	0	0	1	1	0	1	0	0	1	0	1	1	8	0	1	121.5	75.5
051606306002	0516063060	1	0	64	0	0	1	1	0	0	0	1	0	2	0	0	0	0	0	0	0	0	0	0	0	0	0	0	0	0	0	0	0	0	0	0	0	2	0	0	0	0	2	1	8	0	0	164	101
054054106001	0540541060	1	1	64	1	1	2	0	1	0	0	0	2	1	0	0	0	0	0	0	0	0	1	1	0	0	1	0	0	0	0	0	0	1	0	1	0	5	1	1	1	1	0	1	4	0	1	167.5	94.5
056604102001	0566041020	1	0	64	0	0	2	1	1	1	0	0	2	1	0	0	0	0	0	0	0	0	0	1	0	0	1	0	0	0	0	0	0	0	0	0	0	4	0	0	1	2	1	0	6	0	1	160.5	77
056604136002	0566041360	1	0	64	1	0	3	1	1	1	0	1	1	0	1	0	0	0	0	0	0	0	0	1	0	0	0	0	0	0	0	0	0	0	0	0	0	2	1	1	0	0	0	1	10	0	0	134	83.5
056604206001	0566042060	1	0	64	0	0	3	1	1	0	0	0	2	1	0	0	0	0	0	1	0	0	0	1	0	0	1	0	1	0	0	0	0	0	0	0	0	3	0	0	1	1	1	1	8	1	0	99	62.5
056604222001	0566042220	1	1	64	0	0	3	1	1	1	0	0	2	2	0	1	0	0	0	0	0	0	0	1	0	0	1	0	0	0	0	0	0	1	0	1	0	3	1	0	0	1	0	3	5	0	0	115	74.5
058202201002	0582022010	1	0	64	0	0	3	1	0	0	0	0	2	1	0	0	0	0	0	0	0	1	0	1	1	0	1	1	1	1	0	0	0	1	1	0	0	0	0	0	2	2	1	1	1	1	1	114.5	48.5
058202219001	0582022190	1	0	64	1	0	0	1	1	0	1	0	2	1	0	0	0	1	0	0	0	0	0	0	0	0	1	1	1	0	0	0	0	0	0	0	0	0	1	0	1	1	1	0	5.5	1	1	108	72
058659309002	0586593090	1	1	64	0	0	2	1	1	0	0	0	2	2	0	0	0	0	0	1	1	0	1	0	0	0	1	0	1	0	0	0	0	0	1	1	0	6	0	0	0	0	0	0	4	1	0	184	89.5
058659319001	0586593190	1	1	64	0	0	2	1	1	0	0	0	1	2	0	0	0	0	0	0	0	0	1	1	0	0	1	0	0	0	0	0	1	0	0	1	0	5	0	0	0	0	0	1	5	0	0	146.5	76
065546208002	0655462080	1	0	64	0	0	2	1	1	0	0	0	2	1	0	1	0	0	0	0	1	0	1	1	0	0	1	0	1	0	1	0	0	0	0	0	0	7	0	0	0	0	0	1	8	1	0	120	79.5
074631126002	0746311260	1	0	64	0	0	2	1	1	0	0	0	0	1	0	0	0	0	0	0	0	0	0	0	0	0	0	0	0	0	0	0	0	0	0	0	0	0	0	0	0	0	1	1	8	0	1	111.5	69.5
074981209001	0749812090	1	1	64	0	1	7	0	1	0	0	0	2	2	0	0	0	0	0	0	0	0	0	0	0	0	0	0	1	1	0	0	0	0	1	1	1	0	0	0	1	1	0	0	6	1	1	119	74.5
074981341001	0749813410	1	0	64	1	0	4	1	1	0	0	0	1	0	0	0	1	1	0	0	0	0	1	1	0	0	0	0	0	0	0	0	0	0	0	0	0	6	1	1	0	1	1	0	7	1	0	141.5	72.5
105102136001	1051021360	1	0	64	0	0	5	0	1	2	0	0	2	1	0	0	0	0	0	0	0	0	0	1	0	0	0	0	0	0	0	0	0	0	0	0	0	1	0	1	1	1	1	1	7	0	1	128.5	77
105381207001	1053812070	1	1	64	0	0	3	1	1	1	0	0	2	2	0	1	0	0	0	0	0	0	0	1	0	0	1	0	1	0	0	0	0	1	0	1	0	5	0	0	0	2	0	1	6	1	0	101.5	66.5
108259211001	1082592110	1	0	64	0	0	3	0	1	0	0	1	2	1	0	0	0	0	0	0	0	0	0	1	0	0	0	0	1	1	0	0	0	0	0	0	0	1	0	1	1	2	1	2	7.5	0	0	97.5	63
111154122002	1111541220	1	1	64	0	1	3	0	0	1	0	0	2	1	0	0	0	0	0	0	1	0	0	0	0	0	1	0	0	0	0	0	0	0	0	1	0	4	1	0	1	1	1	1	7	0	0	140	76
112744204001	1127442040	1	0	64	0	0	2	0	1	0	0	0	1	0	0	0	0	0	0	0	0	0	0	1	0	0	0	0	0	0	0	0	0	0	1	0	0	3	0	0	1	1	1	1	7	0	1	146.5	84.5
117489211001	1174892110	1	0	64	1	1	1	0	1	1	0	1	1	0	0	1	0	0	0	0	0	0	0	0	0	0	1	0	0	0	0	0	0	0	0	0	0	2	0	0	1	1	0	2	8	0	1	105	67.5
117489229001	1174892290	1	0	64	1	1	1	0	1	1	0	0	2	1	0	0	1	1	0	0	0	0	0	0	0	0	0	0	1	0	0	0	0	1	0	0	0	4	1	1	1	1	0	2	8	0	0	137.5	69
122490320001	1224903200	1	0	64	0	0	2	0	0	0	0	0	2	2	0	0	0	0	0	0	0	0	0	0	0	0	1	0	0	0	0	0	0	0	0	0	0	1	1	0	1	1	0	0	10	0	1	128	83
134902106002	1349021060	1	0	64	0	0	3	1	1	0	1	0	1	2	0	1	0	0	0	1	1	0	0	0	0	0	1	0	0	0	0	0	0	0	0	0	0	6	0	0	1	1	1	0	8	1	1	136.5	85
138202309002	1382023090	1	0	64	0	0	4	1	1	0	0	0	2	2	0	0	0	0	0	0	0	0	0	1	0	0	1	0	1	0	0	0	0	0	1	0	0	2	1	0	1	2	0	0	6	1	1	105.5	63.5
141154221001	1411542210	1	1	64	0	1	2	0	1	1	0	0	2	1	0	0	0	0	0	0	0	0	0	0	0	0	0	0	0	0	0	0	0	0	0	1	0	2	0	0	2	1	0	0	5	0	0	145.5	81
142403208001	1424032080	1	1	64	0	1	3	0	0	2	0	0	2	1	0	0	0	0	0	0	1	1	1	1	0	0	1	0	1	1	0	0	0	1	1	1	0	7	0	0	0	1	0	2	2	0	1	124.5	71.5
154676201001	1546762010	1	0	64	0	0	6	1	1	1	1	0	2	2	0	0	0	0	0	0	1	0	0	1	0	1	1	0	1	0	0	0	0	0	0	0	0	4	0	0	2	2	1	0	3	1	1	103.5	75.5
154676205002	1546762050	1	0	64	0	0	5	1	1	0	0	1	2	1	0	1	0	0	0	0	0	0	0	0	0	0	0	0	0	1	0	0	0	0	0	0	0	1	0	1	1	1	0	1	9	0	0	100	53
154676317001	1546763170	1	0	64	0	0	2	1	1	0	0	0	0	0	0	0	0	0	0	0	0	0	0	1	0	0	1	0	0	0	0	0	0	0	0	0	0	2	0	0	0	0	0	3	8	0	1	120	70
155676316002	1556763160	1	0	64	0	0	4	0	1	0	0	0	0	1	0	0	0	0	0	0	0	0	0	0	0	0	1	0	0	0	0	0	0	0	0	0	0	3	0	0	1	1	1	1	6	1	1	155	83.5
158278204001	1582782040	1	0	64	1	1	2	0	1	1	0	0	1	0	1	1	0	0	0	0	0	0	0	0	0	0	0	0	0	1	0	0	0	0	0	0	0	2	1	1	0	0	0	0	6	0	1	147	76.5
158278312002	1582783120	1	0	64	0	1	3	0	1	0	0	1	2	1	0	0	0	0	0	0	0	0	0	1	0	0	1	0	0	0	0	0	0	0	0	0	0	2	0	1	1	1	0	3	5.5	1	1	114	58.5
166006308001	1660063080	1	0	64	0	0	3	1	1	0	0	0	2	1	0	0	1	0	0	0	1	0	0	0	0	1	1	0	1	0	0	0	0	1	0	0	0	6	0	0	2	2	2	1	4	1	0	138	90
166006324002	1660063240	1	1	64	0	0	2	1	1	0	0	0	2	1	0	0	1	0	0	0	1	0	0	0	0	0	0	0	0	0	0	0	0	0	0	1	0	4	0	0	0	0	0	0	10	1	0	117.5	74.5
174643226002	1746432260	1	1	64	1	0	2	1	1	0	0	0	2	2	0	0	0	0	0	0	0	0	0	1	0	0	0	0	1	0	0	0	0	0	0	1	0	1	0	1	1	1	0	0	6	0	0	128	78
174643304002	1746433040	1	0	64	0	0	4	0	1	1	0	0	2	2	0	0	0	0	0	0	0	0	0	1	0	0	1	0	0	0	0	0	0	0	0	0	0	2	0	0	1	1	1	0	10	0	0	108.5	71
175531201002	1755312010	1	0	64	1	1	3	1	1	1	1	1	1	1	0	0	0	0	0	0	0	0	0	0	0	0	0	0	0	0	0	0	0	1	0	0	0	0	1	1	1	1	0	0	7	0	1	109	60
177402208001	1774022080	1	0	64	1	0	3	0	0	3	0	1	0	0	1	0	0	0	0	0	0	0	0	0	0	0	1	0	0	0	0	0	0	0	0	0	0	2	0	1	1	0	0	2	6	0	0	153	95
202454114001	2024541140	1	0	64	1	0	2	1	1	1	0	0	1	2	0	0	0	0	0	0	0	0	0	1	0	0	0	0	0	0	0	0	0	0	0	0	0	1	0	0	0	0	0	1	9	0	1	110.5	68
204906117001	2049061170	1	1	64	0	0	3	1	1	0	0	1	2	2	0	1	0	0	0	0	0	0	0	1	0	0	1	0	0	0	0	0	0	0	1	1	0	0	0	0	2	2	1	0	5.5	1	1	156	89.5
204906310002	2049063100	1	1	64	1	1	2	1	1	2	1	0	1	1	0	0	0	0	0	0	0	0	1	0	0	0	0	0	0	0	0	0	0	0	0	1	0	1	1	0	1	1	1	0	5	0	1	137	86
205304221001	2053042210	1	0	64	1	1	2	0	1	0	0	0	2	1	0	1	0	0	0	1	0	0	0	0	0	0	0	0	0	0	0	0	0	0	0	0	0	2	0	0	1	1	0	0	7	0	1	115	66
207428107002	2074281070	1	0	64	1	1	3	1	1	1	0	1	2	1	0	0	0	0	0	0	0	0	0	1	0	0	1	0	0	0	0	0	0	0	0	0	0	4	1	0	1	1	1	1	7	1	1	145	81.5
211154312001	2111543120	1	1	64	1	1	1	1	1	1	0	0	2	2	0	0	0	0	0	0	0	0	0	0	0	0	0	0	0	0	0	0	0	0	0	1	0	0	1	0	0	0	0	1	8	0	0	104	64.5
211154312002	2111543120	1	0	64	0	1	1	1	1	0	0	0	2	1	0	1	0	0	0	0	0	0	0	0	0	0	1	0	0	0	0	1	0	0	1	0	0	2	0	0	0	2	0	0	7	0	0	101.5	58
212428308001	2124283080	1	1	64	0	0	4	0	0	1	1	1	2	2	0	0	1	1	0	0	1	1	1	1	0	0	1	0	1	1	1	0	0	0	0	1	0	0	0	0	2	2	2	0	5	1	1	116	56
242702107002	2427021070	1	0	64	0	0	2	1	1	0	0	0	1	2	0	0	0	0	0	0	0	0	0	0	0	0	0	0	0	1	0	0	0	0	1	0	0	2	0	0	1	1	1	1	5	0	1	102.5	58.5
242702312002	2427023120	1	0	64	0	0	4	1	1	0	0	0	2	1	0	0	0	0	0	0	0	0	0	1	0	0	1	0	1	1	0	0	0	0	0	0	0	4	0	0	1	1	1	1	5	1	1	114.5	70.5
244676231002	2446762310	1	1	64	0	0	3	1	1	0	0	1	2	2	0	0	0	0	0	0	0	0	1	1	0	0	1	0	1	0	0	0	0	0	1	1	0	3	0	0	0	0	0	0	8	0	1	95	56
261676104002	2616761040	1	0	64	1	0	5	1	1	0	0	0	0	2	0	1	0	0	0	0	0	0	0	0	0	0	0	0	1	0	0	0	0	0	0	0	0	1	0	0	0	0	1	0	6.5	1	0	123	72
261676321001	2616763210	1	0	64	0	1	4	1	1	0	0	0	2	1	0	1	0	0	0	0	0	0	0	0	0	0	1	0	1	0	0	0	0	0	0	0	0	4	0	0	1	1	1	0	5	1	0	133	74
261676321002	2616763210	1	0	64	1	1	4	1	1	2	0	0	2	1	0	0	0	1	0	0	0	0	0	0	1	0	0	0	0	0	0	0	0	0	0	0	0	2	1	0	0	2	2	2	6	0	0	125	76
262728217001	2627282170	1	0	64	0	0	5	1	1	0	0	1	0	0	0	0	0	1	0	0	0	0	0	0	0	0	0	1	0	1	0	0	0	1	1	0	0	4	1	0	0	1	0	1	3	1	0	149	90
262728320002	2627283200	1	0	64	0	0	4	1	1	0	0	0	2	1	0	0	0	0	0	0	0	0	0	0	0	0	1	0	1	0	0	0	0	0	1	0	0	3	0	0	1	1	0	0	8	1	1	130.5	70.5
265359130002	2653591300	1	1	64	0	0	4	1	1	0	0	0	2	2	0	1	0	0	0	0	1	0	0	1	0	0	1	0	0	0	0	0	0	0	1	1	0	4	0	0	1	0	0	1	8	1	0	115.5	72
265576120001	2655761200	1	0	64	0	1	5	1	1	0	0	0	2	2	0	0	0	0	0	0	0	0	0	1	0	0	0	0	0	0	0	1	0	1	1	0	0	3	1	0	1	2	1	1	9	0	1	187	88
266059224002	2660592240	1	0	64	1	1	2	0	1	0	0	1	2	1	0	0	0	0	0	0	1	0	1	1	0	0	1	0	0	0	0	0	0	0	1	0	0	0	0	0	0	1	0	2	8	0	0	131.5	76
266059307002	2660593070	1	0	64	0	0	3	0	1	0	0	0	2	2	0	0	0	0	0	0	1	0	0	1	0	0	1	0	0	0	0	0	0	1	1	0	0	3	0	0	0	1	0	0	8	0	1	130.5	66
266306212002	2663062120	1	0	64	1	0	5	1	1	1	0	1	0	1	0	0	0	0	1	0	1	0	0	0	0	0	0	0	1	0	0	0	0	0	1	0	0	4	1	0	1	1	0	0	7	0	1	113	84
268606122002	2686061220	1	1	64	0	1	3	1	1	0	0	1	0	1	0	1	0	0	0	0	0	0	0	0	0	0	0	0	1	0	0	0	0	0	0	1	0	1	0	0	0	0	0	0	7	1	1	112.5	74
270402203001	2704022030	1	0	64	1	1	2	1	1	0	0	0	1	1	0	0	0	1	0	0	0	0	0	0	0	0	0	0	1	0	0	0	0	0	0	0	0	3	1	1	1	0	2	0	7	1	1	136	69
270402226001	2704022260	1	0	64	0	0	2	1	1	0	1	0	2	2	1	0	1	0	0	0	0	0	0	1	0	0	1	0	0	0	0	0	0	0	0	0	0	4	0	0	0	2	0	0	3	0	1	118	89.5
270402227001	2704022270	1	0	64	1	1	2	1	1	0	1	0	0	1	1	0	0	0	0	0	0	0	0	1	0	0	0	0	0	0	0	0	1	0	0	0	0	2	1	1	1	0	0	3	4	1	0	132	84
271806301002	2718063010	1	1	64	0	1	4	1	1	0	0	0	1	0	1	0	0	0	0	0	0	1	0	1	1	0	1	0	1	1	1	0	0	1	1	1	0	5	1	0	1	1	0	1	4	1	1	130.5	70.5
271806306001	2718063060	1	0	64	0	0	4	1	1	0	0	0	2	2	0	1	0	0	0	0	0	0	0	0	0	0	1	0	1	1	1	0	0	0	1	0	0	0	0	0	1	1	0	0	6	0	1	161	89
271806314001	2718063140	1	0	64	1	0	4	1	1	0	0	0	2	1	0	0	0	0	0	0	0	0	0	0	0	0	1	0	1	1	1	0	0	1	1	0	0	1	0	1	1	2	1	0	2	1	0	108.5	75.5
280154107001	2801541070	1	0	64	1	0	3	1	1	2	0	1	2	1	0	1	0	0	0	0	1	0	0	1	0	0	0	0	0	0	0	0	0	0	0	0	0	5	0	0	1	1	1	1	7	0	1	135.5	94.5
292458102002	2924581020	1	0	64	0	0	2	0	1	0	1	0	2	2	0	1	1	0	0	0	0	0	0	0	0	0	1	0	1	0	0	0	0	1	1	0	0	5	0	0	0	0	0	0	6	1	1	137	72
295331308001	2953313080	1	0	64	1	0	2	0	0	0	1	1	2	2	0	1	0	1	0	0	1	0	0	0	0	0	0	0	1	0	0	0	0	0	0	0	0	3	0	1	1	2	1	1	5	1	1	108	68.5
296006120001	2960061200	1	0	64	0	1	2	0	0	0	1	1	0	1	0	0	0	0	0	0	0	0	0	0	0	0	0	0	0	0	0	0	0	0	0	0	0	2	0	0	1	0	1	0	6	0	1	132	80
296006319002	2960063190	1	0	64	0	1	2	1	1	0	0	1	2	1	0	0	0	0	0	0	0	0	0	1	0	0	0	0	0	0	0	0	0	0	0	0	0	1	0	0	1	1	1	0	7	0	1	129	59
296081130001	2960811300	1	0	64	1	0	2	1	1	0	0	0	0	1	1	0	0	0	0	0	0	0	0	0	0	0	0	0	0	0	0	0	0	0	0	0	0	1	1	1	0	0	0	0	6	0	1	125	82.5
296081305001	2960813050	1	0	64	0	0	3	1	1	0	0	0	2	2	0	1	0	0	0	0	0	0	0	0	0	0	0	0	0	0	0	0	0	0	0	0	0	3	0	0	0	1	0	1	12	1	1	148.5	70
298631223001	2986312230	1	1	64	1	0	3	1	1	3	0	0	2	1	1	0	0	0	0	0	0	0	0	0	0	0	1	0	0	0	0	0	0	0	0	1	0	2	1	1	0	0	0	3	8	0	1	173.5	94
320146119002	3201461190	1	0	64	0	1	3	1	1	3	0	1	1	1	1	0	0	0	0	0	0	0	0	0	0	0	1	0	0	0	0	0	0	0	0	0	0	2	0	0	0	0	0	1	9	0	1	103	78
320146122002	3201461220	1	0	64	0	0	4	1	1	0	0	0	2	0	0	0	0	0	0	0	1	0	0	1	0	0	1	0	0	0	0	0	0	0	0	0	0	0	0	0	0	1	0	1	6	0	1	114.5	70.5
320146124001	3201461240	1	1	64	0	0	4	1	1	0	1	1	2	1	0	0	0	0	0	1	0	0	0	1	0	0	0	0	0	0	0	0	0	0	0	1	0	2	0	0	0	1	0	2	6	0	1	133	82.5
320146321001	3201463210	1	0	64	0	0	3	1	1	0	0	1	2	2	0	1	1	0	0	0	0	0	0	0	0	0	1	0	0	0	0	0	0	0	0	0	0	3	0	0	0	0	0	1	2	0	1	129.5	60.5
321131110001	3211311100	1	0	64	0	0	4	0	1	2	0	0	0	1	0	0	0	1	0	0	0	0	0	0	0	0	0	1	0	1	0	0	0	0	0	0	0	0	0	0	1	1	0	1	8	0	1	143.5	90
324045114001	3240451140	1	0	64	0	0	5	0	1	0	0	0	2	2	0	0	0	0	0	0	0	0	0	0	0	0	0	0	0	1	0	0	0	1	0	0	0	2	0	0	1	1	1	0	4	1	1	143	73
324045120001	3240451200	1	1	64	0	1	4	0	1	0	1	0	2	2	0	0	1	0	0	0	1	0	0	0	0	0	1	0	1	1	0	1	0	1	1	1	0	5	0	0	1	1	0	0	5.5	0	0	178	97
325306217001	3253062170	1	1	64	0	0	3	1	1	1	0	0	2	2	0	1	1	1	0	0	0	0	0	0	0	0	0	0	1	0	0	0	0	1	0	1	0	0	0	0	1	2	0	1	7	1	1	156	88.5
326346213002	3263462130	1	0	64	1	0	3	1	1	1	0	0	2	1	0	0	0	0	0	0	0	0	0	0	0	0	1	0	1	0	0	0	0	0	0	0	0	1	1	0	1	1	1	0	8	0	0	118.5	74.5
330131111002	3301311110	1	1	64	0	0	4	1	1	0	0	1	2	2	0	0	0	0	0	0	0	0	1	1	0	0	1	0	1	0	0	0	0	1	1	1	0	3	0	0	2	2	1	0	5.5	1	0	122.5	74
330131113001	3301311130	1	0	64	1	1	2	1	1	2	0	0	2	1	0	0	0	0	0	0	0	0	0	0	0	0	0	0	0	0	0	0	0	0	0	0	0	0	1	0	1	1	1	1	7	0	1	124	67
330404323002	3304043230	1	1	64	0	1	3	1	1	0	0	1	2	2	0	1	1	0	1	1	0	1	0	0	0	0	1	0	0	0	0	0	0	1	1	1	0	8	1	0	2	2	1	2	3	1	1	105	53
334002106001	3340021060	1	1	64	0	1	2	0	1	1	0	0	2	1	1	0	0	0	0	0	1	0	0	1	0	0	0	0	0	0	0	0	0	0	0	1	0	3	0	0	0	1	0	0	9	0	1	138	77
334002108002	3340021080	1	1	64	0	0	3	0	1	1	0	0	2	1	0	0	0	0	0	0	0	0	0	0	0	0	1	0	1	0	0	0	0	0	0	1	0	0	1	0	1	1	1	2	8	0	1	123.5	75
334002313002	3340023130	1	0	64	0	0	4	0	1	1	0	0	2	1	0	0	0	0	0	0	1	0	0	0	0	0	1	0	1	0	0	0	0	0	0	0	0	4	0	0	1	2	1	1	3	0	0	163.5	77.5
338231216001	3382312160	1	0	64	0	0	4	0	1	0	0	0	2	2	0	0	0	0	0	0	0	0	0	0	0	0	0	0	0	0	0	0	0	0	0	0	0	2	0	0	0	0	0	0	8	0	1	128.5	78.5
347763107001	3477631070	1	0	64	0	0	7	1	1	0	0	1	2	1	0	0	0	0	0	0	0	0	0	0	0	0	1	0	0	0	0	0	0	0	0	0	0	3	0	0	1	1	0	3	6	0	1	141.5	90.5
010206104002	0102061040	1	0	65	0	0	7	1	1	0	0	0	2	2	0	0	0	0	0	0	1	0	1	1	0	0	1	0	1	1	0	0	0	0	1	0	0	4	0	0	2	2	1	1	1	1	1	128.5	70.5
014031128001	0140311280	1	1	65	0	0	1	0	0	3	0	1	2	1	0	0	1	0	0	0	1	1	1	0	0	1	1	0	1	0	1	0	0	1	0	1	0	0	0	0	1	2	1	5	6	0	1	153.5	90
014643208002	0146432080	1	0	65	0	0	6	0	1	0	0	0	1	1	0	0	0	0	0	0	0	1	0	0	0	0	1	0	0	0	0	0	0	0	0	0	0	2	0	0	0	1	0	0	6	0	1	113.5	58
031106315001	0311063150	1	0	65	1	1	4	1	1	0	0	1	1	2	0	0	0	0	1	0	0	0	0	1	0	0	0	0	0	0	0	0	0	0	0	0	0	2	0	1	1	0	1	0	5	1	1	112.5	56.5
046746112001	0467461120	1	1	65	0	0	4	1	1	0	0	1	2	2	0	1	0	0	0	0	0	0	0	0	0	0	1	0	1	0	0	0	0	1	0	1	0	2	0	0	1	1	0	1	1	1	1	120.5	79.5
046746308002	0467463080	1	0	65	1	0	5	1	1	0	0	1	2	2	0	1	0	0	0	1	1	0	1	1	0	0	1	0	1	0	0	0	0	1	1	0	0	8	1	1	1	1	1	2	1	1	1	164	89.5
051606206001	0516062060	1	0	65	1	0	2	1	1	0	0	1	2	2	0	1	0	0	0	0	0	0	1	1	0	1	1	0	1	0	0	0	0	1	1	0	0	5	1	0	1	1	1	0	4	1	0	136.5	70.5
051606225001	0516062250	1	1	65	0	0	2	1	1	0	1	0	2	2	1	0	0	0	0	0	0	0	1	1	0	0	1	1	1	0	0	0	0	1	1	1	0	0	0	0	0	2	0	1	3	1	0	131.5	96
051606306001	0516063060	1	0	65	1	1	1	1	1	1	0	1	2	2	0	0	0	0	0	0	0	0	1	0	0	0	0	0	0	0	0	0	0	0	0	0	0	1	1	1	0	0	0	0	6	1	0	118.5	78.5
056059222002	0560592220	1	0	65	1	0	3	1	1	0	0	0	1	2	0	0	0	0	0	0	0	0	0	0	0	0	1	0	1	1	0	0	0	0	0	0	1	3	1	1	1	1	0	1	6	0	1	151.5	85
056604320001	0566043200	1	1	65	0	1	2	0	1	0	0	1	2	2	0	0	1	0	0	0	0	0	0	1	0	0	1	0	1	1	0	0	0	1	1	1	0	5	0	0	1	1	0	0	1	1	0	156.5	81
056604331001	0566043310	1	1	65	0	0	2	0	1	0	0	0	1	1	0	1	0	0	0	0	1	0	0	1	0	0	1	0	1	0	0	0	0	0	0	1	0	6	0	0	0	0	0	0	7	1	1	130	85
057457104001	0574571040	1	0	65	0	0	3	1	1	0	0	1	2	1	0	0	0	0	0	0	0	0	0	0	0	0	1	0	1	0	0	0	0	0	0	0	0	1	0	0	0	0	0	0	8	0	0	100	53.5
058202204001	0582022040	1	0	65	1	1	2	1	0	0	0	0	2	1	0	0	0	0	0	0	0	0	1	1	0	0	1	0	0	0	0	0	0	0	0	0	0	5	1	0	0	0	0	0	12	0	1	145.5	81.5
058202210002	0582022100	1	0	65	0	1	2	1	1	0	0	0	2	2	0	0	0	0	0	1	0	0	0	1	0	0	1	0	1	0	0	0	0	1	0	0	0	3	0	0	0	0	2	1	8	0	1	121.5	69
060440103001	0604401030	1	0	65	0	0	2	1	1	0	0	1	1	2	1	1	0	0	0	0	0	0	0	0	0	0	1	0	0	1	0	0	0	1	0	0	0	3	0	0	1	1	0	1	4	1	1	167	81.5
060440330001	0604403300	1	0	65	0	0	2	1	1	0	0	1	0	2	0	0	0	0	0	0	0	0	0	1	0	0	1	0	0	0	0	0	0	1	0	0	0	2	0	0	1	0	0	2	6	1	1	107	70
060440330002	0604403300	1	0	65	1	0	2	1	1	3	0	0	2	1	1	1	0	0	0	0	0	0	0	1	0	0	1	0	0	1	0	0	0	0	0	0	0	4	1	1	1	2	2	2	5	0	1	154	78
060481214001	0604812140	1	1	65	1	0	1	1	1	0	1	0	2	1	0	0	0	0	0	0	0	0	1	0	0	0	1	0	0	1	0	0	0	1	0	1	0	4	1	1	0	0	0	1	4	0	1	152	86.5
060481301001	0604813010	1	0	65	0	0	3	1	1	0	0	0	2	2	0	1	1	0	0	0	1	0	0	0	0	0	1	0	1	0	1	0	0	0	0	0	0	6	0	0	1	1	1	0	7	1	1	114.5	71
060481324001	0604813240	1	1	65	0	1	3	1	1	0	0	1	2	1	0	0	0	0	0	0	1	0	0	0	0	0	1	0	1	0	0	0	0	1	1	1	0	4	0	0	1	1	1	2	6	1	1	133.5	77
064033228001	0640332280	1	0	65	1	1	2	1	1	2	0	1	2	1	0	0	0	0	0	0	0	0	0	1	0	0	0	0	1	0	0	0	0	0	0	0	0	3	1	0	1	2	1	0	5	0	1	125.5	83
064604317002	0646043170	1	0	65	0	0	1	0	0	2	0	1	0	0	0	0	0	0	0	0	1	0	0	0	0	0	0	0	0	0	0	0	0	0	0	0	0	1	0	0	0	0	0	3	7.5	0	1	119.5	73.5
074002213001	0740022130	1	1	65	1	0	3	1	1	0	0	0	2	0	0	0	0	0	0	0	0	0	0	0	0	0	0	0	1	0	0	0	0	0	0	1	0	0	1	0	2	1	1	1	4	1	0	135.5	82
074981106001	0749811060	1	1	65	0	1	5	0	1	0	0	0	0	2	0	0	0	0	0	0	0	0	0	0	0	0	0	0	0	1	0	0	0	0	0	1	0	2	0	0	2	0	0	0	3	1	0	138	72
074981334002	0749813340	1	0	65	0	1	2	1	1	0	0	0	2	2	0	0	0	1	0	1	0	0	0	0	0	0	0	0	1	1	0	0	0	0	0	0	0	2	0	1	0	0	0	2	5	0	0	101	61
075504207001	0755042070	1	1	65	0	0	2	0	0	3	1	0	2	1	0	1	0	0	0	0	1	0	0	0	0	0	0	0	1	0	0	0	0	1	0	1	0	2	0	0	1	2	1	2	7	0	1	115	73.5
078233217002	0782332170	1	0	65	1	0	2	1	1	1	0	1	2	1	0	0	0	0	0	0	0	0	0	0	0	0	1	0	1	0	0	0	0	0	0	0	0	1	1	1	0	1	0	0	10	1	0	103.5	57
089676310002	0896763100	1	0	65	1	1	8	0	0	1	0	0	0	2	0	0	0	1	0	0	0	0	0	0	0	0	0	0	0	0	0	0	0	0	0	0	0	3	0	0	0	0	0	0	6	0	1	104.5	63.5
094004308001	0940043080	1	0	65	0	0	2	0	0	2	1	1	2	1	0	1	1	0	0	0	0	0	0	0	0	0	1	0	0	0	0	0	0	0	0	0	0	3	0	0	1	2	1	2	8	0	1	114.5	68
101791108002	1017911080	1	0	65	1	1	5	1	1	1	0	1	2	2	0	0	0	0	0	0	0	0	0	0	0	0	0	0	0	0	0	0	0	0	0	0	0	0	0	1	1	0	0	0	7	0	0	115	79
105381111002	1053811110	1	0	65	1	0	4	0	0	2	0	1	1	0	0	0	0	0	0	0	0	0	0	1	0	0	0	0	0	0	0	0	0	0	0	0	0	3	1	1	0	0	0	3	7	0	1	140	80.5
108206108002	1082061080	1	1	65	0	0	5	1	1	0	0	0	2	2	0	0	1	1	0	1	1	0	1	1	1	0	1	1	1	0	0	0	0	1	1	1	0	0	0	0	0	1	0	0	2	0	0	158.5	92
108206136001	1082061360	1	1	65	0	1	3	1	1	0	1	0	2	2	0	0	0	0	0	0	0	0	0	1	0	0	0	0	1	0	0	0	0	1	1	1	0	1	1	0	1	1	0	0	5	1	0	138	75
108259233001	1082592330	1	0	65	1	0	4	0	1	1	1	0	2	2	0	0	0	1	1	1	1	0	1	1	1	1	1	1	1	0	0	0	0	1	1	0	0	0	0	0	2	1	1	0	5	1	0	119	66
108259310002	1082593100	1	0	65	1	0	8	0	1	2	0	1	2	2	0	0	0	0	0	0	0	0	0	0	0	0	1	0	1	0	0	0	0	0	0	0	0	1	1	1	0	1	0	0	3	1	0	96.5	62
112744225002	1127442250	1	1	65	0	0	2	0	1	0	0	0	2	1	0	0	0	0	0	0	0	0	0	1	0	0	1	0	1	0	0	0	0	0	0	1	0	0	1	0	1	2	2	0	7	1	1	114	66
112744328002	1127443280	1	0	65	1	1	2	0	0	2	0	0	2	2	0	0	0	0	0	0	0	0	0	1	0	0	0	0	0	0	0	0	0	0	0	0	0	3	1	0	0	1	1	1	5	0	1	166.5	91.5
117489314001	1174893140	1	0	65	0	1	2	1	1	0	0	0	2	0	1	0	0	0	0	0	0	0	0	0	0	0	1	0	0	1	0	0	0	0	0	0	0	2	0	0	0	1	0	2	9	0	1	136.5	80
122490328001	1224903280	1	0	65	0	0	2	0	0	0	0	0	2	2	0	0	0	1	0	0	0	0	0	0	0	0	0	0	0	0	0	0	0	1	0	0	0	3	0	0	0	1	1	1	10	1	1	129.5	75
134902308001	1349023080	1	1	65	1	0	3	1	1	2	0	0	2	2	0	1	0	1	0	0	1	0	1	0	0	0	1	0	1	0	1	0	1	1	1	1	1	7	1	0	1	1	1	1	2	1	1	142	84.5
154628126002	1546281260	1	0	65	1	0	5	1	1	0	0	1	2	1	1	1	0	0	0	0	0	0	0	0	0	0	0	0	0	0	0	0	0	0	0	0	0	2	1	1	1	1	1	2	8	0	1	162	77
160104308002	1601043080	1	1	65	0	0	2	0	0	0	0	0	2	2	0	0	0	0	0	1	0	0	0	0	0	0	0	0	0	0	0	0	0	0	0	1	0	3	0	0	2	2	0	0	6	1	1	155.5	87.5
211176302002	2111763020	1	0	65	0	0	3	0	1	1	0	0	2	1	0	0	0	0	0	0	1	0	0	1	0	0	1	0	1	0	0	0	0	0	1	0	0	3	0	1	1	1	1	2	3	1	1	100.5	59
241116217001	2411162170	1	0	65	0	0	2	0	0	2	0	0	1	1	0	0	0	0	0	0	0	0	0	0	0	0	0	0	0	0	0	0	0	0	0	0	0	0	0	0	1	1	1	0	5	0	1	117	75
244604123002	2446041230	1	0	65	1	0	4	0	0	1	0	0	2	1	0	1	0	0	0	0	0	0	0	0	0	0	0	0	0	0	0	0	0	0	0	0	0	1	1	1	1	1	2	1	3	0	1	133.5	77
244604139001	2446041390	1	1	65	1	1	2	0	0	3	0	1	1	1	0	0	1	0	0	0	0	0	1	0	0	0	0	0	0	0	0	0	0	0	0	1	0	2	1	0	1	1	0	9	6	0	1	135	81
244604209001	2446042090	1	0	65	1	0	4	1	1	0	0	0	2	1	0	1	0	0	0	0	0	0	0	0	0	0	0	0	0	0	0	0	0	0	0	0	0	1	0	0	1	0	0	1	4.5	0	1	135	82.5
244604212001	2446042120	1	0	65	0	0	5	1	1	0	0	0	2	1	0	0	0	0	0	0	0	0	0	0	0	0	0	0	0	0	0	0	0	0	0	0	0	0	0	0	1	1	1	1	9	0	0	131.5	81
244604322001	2446043220	1	1	65	0	0	1	1	1	0	1	1	2	2	1	0	1	0	0	0	0	0	0	1	1	0	1	1	1	0	0	0	0	1	0	1	0	6	1	0	1	2	1	2	6	1	0	140	83
244676213002	2446762130	1	1	65	0	0	7	1	1	0	0	1	2	2	0	0	0	0	0	0	0	0	0	1	0	0	1	0	1	0	0	0	0	1	1	1	0	2	0	0	2	1	0	0	2	1	0	110.5	63.5
262728225002	2627282250	1	0	65	0	0	4	1	1	2	0	1	2	2	1	0	1	0	0	0	0	0	0	0	0	0	1	0	0	0	0	0	0	0	0	0	0	3	1	0	1	0	0	1	5	0	0	131.5	85.5
262728226001	2627282260	1	0	65	1	0	2	1	1	0	1	0	0	1	1	0	1	0	0	0	1	0	0	0	0	0	0	0	0	1	0	0	0	0	0	0	0	3	1	0	1	1	1	0	10	0	0	193	99
266059217001	2660592170	1	0	65	0	0	4	0	1	2	0	1	2	2	0	0	1	0	0	0	0	0	0	0	0	0	1	0	1	0	0	0	0	1	0	0	0	4	0	0	0	1	0	2	5	0	1	151.5	91
268606207002	2686062070	1	1	65	1	1	2	0	0	2	0	1	2	1	1	0	1	0	0	0	0	0	0	0	0	0	0	0	0	0	0	0	0	0	0	1	0	2	1	1	1	1	1	3	8	0	1	136.5	76
285502301002	2855023010	1	0	65	0	0	4	0	1	0	0	0	2	2	0	0	0	0	0	0	0	0	0	0	0	0	0	0	1	1	0	0	0	0	1	0	0	2	0	0	1	1	0	0	8	1	1	140.5	79
288251102001	2882511020	1	1	65	1	0	2	0	0	2	0	1	2	2	0	0	1	0	0	1	0	0	0	0	0	0	1	0	0	0	0	0	0	0	0	1	0	3	1	0	1	2	1	2	4	1	1	123.5	73
292458101002	2924581010	1	0	65	1	0	2	0	1	1	0	1	2	1	0	0	0	1	0	0	0	0	0	0	0	0	1	1	0	0	0	0	0	0	0	0	0	5	1	0	0	0	1	0	10	0	1	130.5	88
294028214002	2940282140	1	0	65	0	0	1	0	0	2	0	1	0	0	0	1	1	0	0	0	0	0	0	0	0	0	0	0	0	0	0	0	0	1	0	0	0	4	0	0	1	2	1	3	7	0	1	99.5	53
294099321002	2940993210	1	0	65	0	1	4	1	1	0	0	0	2	1	0	0	0	0	0	0	0	0	0	0	0	0	0	0	0	0	0	0	0	0	1	0	0	2	1	0	1	2	0	3	7	0	1	153.5	74.5
296006215001	2960062150	1	0	65	1	0	2	1	1	0	1	0	2	2	1	0	0	0	0	0	0	0	0	0	0	0	1	0	0	0	0	0	0	0	0	0	0	2	0	1	0	0	0	0	3	0	0	136.5	80
296006319001	2960063190	1	1	65	1	1	2	1	1	2	0	1	2	0	0	0	0	0	0	0	0	0	0	0	0	0	0	0	0	0	0	0	0	0	0	1	0	0	1	1	0	0	0	2	8	0	1	91	49
296081309001	2960813090	1	0	65	0	1	1	1	1	0	1	0	2	1	1	1	0	0	0	0	0	0	0	0	0	0	0	0	0	0	0	0	0	1	0	0	0	2	0	0	0	0	0	2	4	0	1	133	61
296331319001	2963313190	1	0	65	1	1	2	0	1	1	0	0	2	1	0	0	0	0	0	0	0	0	1	0	0	0	1	0	0	0	0	0	0	0	0	0	0	4	1	1	1	1	0	0	7	0	1	140.5	68
321131202002	3211312020	1	1	65	0	1	3	0	1	1	0	1	2	2	0	1	1	0	0	0	0	0	0	1	0	0	1	0	0	1	0	0	0	1	1	1	0	6	0	0	0	2	0	2	7	1	1	128.5	60
321659329001	3216593290	1	1	65	0	1	2	1	1	0	0	0	2	2	0	0	0	0	0	0	0	0	0	0	0	0	0	0	0	1	0	0	0	0	1	1	0	0	0	0	0	1	1	0	9	0	1	125	67.5
324681202002	3246812020	1	0	65	0	0	3	1	1	0	0	0	2	1	0	1	1	0	0	0	0	0	0	0	0	0	1	0	0	0	0	0	0	0	0	0	0	5	0	0	0	0	0	0	5	0	1	145	85
324681214001	3246812140	1	1	65	0	1	3	1	1	0	0	0	2	2	0	1	0	0	0	0	0	0	0	1	0	0	1	0	1	0	0	0	0	1	0	1	0	3	0	0	1	1	0	0	5	1	1	110	68
324681325001	3246813250	1	0	65	1	0	5	0	0	2	0	1	2	1	0	0	0	0	0	0	0	0	1	0	0	0	0	0	0	0	1	0	0	0	0	0	0	1	0	1	1	2	0	1	7	0	1	108	62.5
325306308001	3253063080	1	0	65	0	0	4	1	1	3	0	1	2	1	0	1	1	0	0	0	0	0	0	1	0	0	0	0	1	0	0	0	0	0	1	0	0	5	0	0	1	2	1	0	8	0	0	145	85.5
325554104002	3255541040	1	1	65	0	0	3	1	1	0	0	0	2	2	0	0	0	0	0	0	0	0	0	0	0	0	1	0	1	0	0	0	0	0	1	1	0	1	0	0	1	2	1	2	2	1	1	117.5	63
325554209001	3255542090	1	0	65	0	0	2	1	1	0	1	0	2	2	1	0	0	0	0	0	1	0	0	0	0	0	1	0	1	1	0	0	0	1	0	0	0	3	0	0	0	1	0	3	6	0	1	146	66.5
330102201001	3301022010	1	0	65	0	0	3	1	1	0	0	1	2	2	1	0	0	0	0	1	0	0	0	0	0	0	1	0	0	0	0	0	0	0	1	0	0	3	0	0	1	1	1	0	7	1	1	139	79
330131304001	3301313040	1	1	65	0	0	2	1	1	0	0	0	2	2	0	0	0	0	0	0	0	0	0	1	0	1	1	0	1	0	0	0	0	1	0	1	0	5	0	0	1	2	0	0	4	1	0	153	98
334631213001	3346312130	1	0	65	0	0	3	1	1	1	0	0	2	1	0	1	0	0	0	0	0	0	0	0	0	0	1	0	0	0	0	0	0	0	0	0	0	4	1	0	1	1	1	1	4.5	0	0	129.5	74
345233211001	3452332110	1	1	65	0	0	3	1	1	0	0	0	0	2	0	0	0	0	0	0	0	0	0	0	0	0	1	0	1	0	1	0	0	0	1	1	0	0	0	0	1	1	0	1	6	1	1	126.5	78
010206102001	0102061020	1	0	66	1	0	2	1	0	1	0	1	2	2	0	0	0	0	0	0	0	0	0	1	0	0	1	0	0	0	0	0	0	0	0	0	0	2	1	1	1	1	0	0	7	0	1	97	59.5
010206107002	0102061070	1	1	66	0	1	6	1	0	0	0	0	2	2	0	1	1	0	0	1	0	0	0	1	0	0	1	0	1	0	0	0	0	1	1	1	0	5	0	1	2	2	1	1	4	1	1	116.5	72
010206326002	0102063260	1	1	66	0	0	3	1	1	0	0	1	2	2	0	0	0	1	0	1	0	0	0	1	0	0	1	0	1	0	0	0	0	1	1	1	0	4	0	0	1	2	2	1	6.5	1	1	103.5	66.5
010451121002	0104511210	1	0	66	0	0	5	1	1	0	1	0	2	2	0	0	0	0	0	0	0	0	0	1	0	0	1	0	0	1	0	0	0	1	0	0	0	4	0	0	1	2	0	1	4.5	1	1	114	67.5
014051107002	0140511070	1	1	66	0	0	3	0	1	0	0	0	1	1	0	0	1	1	0	0	0	0	1	1	0	0	1	0	1	0	0	0	0	1	1	1	0	7	0	0	0	0	0	1	3	1	1	147.5	81
014643106001	0146431060	1	0	66	0	0	4	0	1	0	1	0	0	0	0	0	0	0	0	0	1	0	0	0	0	0	1	0	0	0	0	0	0	0	0	0	0	4	0	0	0	0	0	1	7	0	1	180	80.5
030476314002	0304763140	1	0	66	1	0	3	1	1	0	0	0	2	1	0	0	0	1	0	0	0	0	0	0	0	0	0	0	0	1	0	0	0	0	0	0	0	1	0	1	2	2	2	0	6	0	0	129	79.5
031106109001	0311061090	1	0	66	0	0	3	1	1	0	0	0	2	2	0	0	0	0	0	0	0	0	0	0	0	0	0	0	0	1	0	0	0	0	0	0	1	0	0	0	0	1	0	1	9	0	1	110.5	74
034043102001	0340431020	1	0	66	0	0	5	1	1	0	1	0	2	2	1	0	0	0	0	0	0	0	0	0	0	0	0	0	0	0	0	0	0	1	0	0	0	1	1	0	0	2	0	0	8	0	1	136	88
034676216001	0346762160	1	0	66	0	0	7	1	1	0	0	0	2	2	0	1	0	0	0	0	0	0	0	0	0	0	0	0	1	1	0	0	0	1	1	0	0	3	0	0	2	2	0	0	5	1	1	160.5	93.5
034676327002	0346763270	1	0	66	1	1	2	1	1	2	0	1	2	1	0	0	0	0	0	0	0	0	0	0	0	0	1	0	0	0	0	0	0	0	0	0	0	1	1	0	1	1	1	1	8	0	1	121.5	74.5
051606116002	0516061160	1	0	66	0	0	3	1	1	0	0	0	1	1	0	0	0	0	0	0	0	0	0	1	0	0	1	0	0	0	0	0	0	0	0	0	0	2	1	0	0	0	0	1	8	0	0	118	55.5
054054104002	0540541040	1	1	66	0	1	2	0	1	0	0	0	1	2	0	0	0	0	0	0	0	0	0	1	0	0	1	0	0	0	0	0	0	0	0	1	0	0	1	0	0	0	0	0	5	0	1	130.5	70
054054122002	0540541220	1	0	66	0	0	3	0	0	0	1	0	1	1	0	0	1	0	0	0	1	0	0	1	0	0	1	0	0	0	0	0	0	0	0	0	0	0	0	0	1	0	1	0	6	1	0	139	70
054054213002	0540542130	1	0	66	0	0	4	0	1	0	0	0	2	1	0	0	0	0	0	0	0	0	0	0	0	0	1	0	0	0	0	0	0	0	0	0	0	1	0	0	0	0	0	0	8	0	1	103.5	63
054054226001	0540542260	1	0	66	1	0	2	0	1	0	0	0	2	2	0	0	0	0	0	0	0	0	0	0	0	0	1	0	1	0	0	0	0	1	0	0	0	3	1	1	1	1	1	2	4	1	1	98	52.5
054054332001	0540543320	1	0	66	1	1	1	0	1	0	0	0	1	1	0	0	0	0	0	0	0	0	1	0	0	0	1	0	0	0	0	0	0	0	0	0	0	4	0	0	0	0	1	0	7	0	1	119.5	74
056043108001	0560431080	1	0	66	1	0	2	1	1	0	1	1	2	2	0	0	0	1	0	0	0	0	0	1	0	0	1	0	0	0	0	0	0	0	0	0	0	3	1	1	1	1	1	0	4	0	0	108	69.5
056604102002	0566041020	1	1	66	1	0	2	1	1	1	0	1	2	1	0	0	0	1	0	0	0	1	0	0	0	0	0	0	1	0	0	0	0	0	0	1	0	4	0	1	1	1	1	0	10	0	1	150.5	79.5
056604135002	0566041350	1	1	66	0	0	3	1	1	1	0	1	2	2	0	0	0	0	0	0	0	0	0	1	0	0	1	0	1	0	0	0	0	1	1	1	0	2	1	0	2	2	1	0	3	1	0	111	58.5
057457110001	0574571100	1	0	66	0	0	5	1	0	1	0	1	1	2	0	1	0	0	0	0	0	0	0	0	0	0	1	0	0	0	0	0	0	0	0	0	0	2	0	0	0	0	0	0	4	0	1	121	72
060440111002	0604401110	1	1	66	0	0	3	1	1	1	0	0	2	1	0	0	1	0	0	0	0	0	0	0	0	0	0	0	1	0	0	0	0	0	0	1	0	1	0	0	1	1	2	1	7	1	1	116	74.5
060481225002	0604812250	1	1	66	0	1	4	1	1	1	0	1	0	1	1	1	0	0	0	0	0	0	0	1	0	0	0	0	0	0	0	0	0	1	0	1	0	3	0	0	1	1	2	0	8	0	1	156	70.5
064033114001	0640331140	1	1	66	0	0	2	1	1	1	0	0	0	2	1	0	1	0	0	0	1	0	1	1	0	0	0	0	1	0	0	0	0	1	0	1	0	0	0	0	1	2	0	2	4	1	0	145	88
074002108001	0740021080	1	0	66	0	0	3	1	1	0	1	0	2	2	0	0	1	1	0	1	0	0	0	1	0	0	0	0	1	0	0	0	0	1	1	0	0	4	0	0	1	1	2	3	3	1	0	111.5	51.5
074981218001	0749812180	1	0	66	1	0	0	0	1	0	1	0	2	1	0	0	0	0	0	0	0	0	0	0	0	0	0	0	0	1	0	0	0	0	0	0	0	2	0	1	1	1	1	1	5	0	0	123	67
075376212002	0753762120	1	1	66	1	1	3	0	1	0	1	0	2	1	0	0	0	1	0	0	0	0	1	1	0	0	1	0	1	0	0	0	0	0	0	1	0	6	0	1	1	0	0	1	5	1	1	112.5	64
075376306002	0753763060	1	0	66	0	0	4	0	0	2	0	1	2	2	0	0	0	0	0	0	0	0	0	1	0	0	1	0	0	1	1	0	0	1	1	0	0	0	0	0	1	1	1	0	6	0	1	88	61
078233113001	0782331130	1	1	66	1	0	4	1	1	1	0	0	2	1	0	0	0	1	0	0	0	0	0	0	0	0	1	0	1	0	0	0	0	0	0	1	0	2	0	0	0	2	0	0	9	1	0	124	59.5
105102134001	1051021340	1	1	66	1	0	5	0	1	2	0	1	2	2	0	0	1	0	0	0	1	0	1	1	0	1	1	1	1	0	0	0	0	1	1	1	0	0	0	1	0	2	1	0	4	1	1	154	90.5
105102301001	1051023010	1	1	66	0	0	2	0	0	2	0	1	2	2	0	0	0	1	0	0	1	0	0	0	0	0	0	1	1	0	0	0	0	1	1	1	0	3	0	0	1	2	2	0	5	1	1	113	72
108206109002	1082061090	1	1	66	0	1	3	1	1	0	0	0	2	2	0	0	0	0	0	0	0	0	0	1	1	0	1	0	1	0	0	0	0	0	1	1	0	3	1	0	1	1	1	0	5	1	0	113	68.5
108259226002	1082592260	1	1	66	0	0	6	0	1	0	0	0	2	2	0	0	0	0	0	1	1	0	1	1	0	0	1	0	1	1	0	0	0	1	0	1	0	0	0	0	1	2	0	0	4	1	0	155.5	98
108259231001	1082592310	1	1	66	0	1	5	0	0	2	0	0	2	2	0	0	0	1	0	0	1	0	1	0	0	0	1	1	1	0	0	0	0	0	1	1	0	5	0	0	1	2	0	2	4	1	1	127.5	66
108259241001	1082592410	1	1	66	0	0	4	0	0	0	0	1	2	2	0	0	0	1	0	0	0	0	0	1	0	0	0	0	0	1	0	0	0	0	1	1	0	4	0	0	1	1	0	1	8	0	0	92.5	53.5
111154122001	1111541220	1	0	66	1	0	3	0	0	1	0	1	2	1	0	0	1	0	1	0	0	0	0	0	0	0	0	0	0	0	0	0	0	0	0	0	0	2	1	1	1	2	1	0	6	1	0	125	77
117489123002	1174891230	1	0	66	0	0	3	0	1	0	0	0	2	2	0	0	1	0	0	0	0	0	0	1	0	0	1	0	0	0	0	0	0	0	0	0	0	3	0	0	1	1	0	0	10	1	1	111.5	69.5
117489223001	1174892230	1	0	66	0	1	2	0	1	1	0	0	2	2	0	1	0	0	0	0	0	0	0	0	0	0	0	0	0	0	0	0	0	0	0	0	0	3	1	0	1	0	1	1	7	0	1	120.5	75
118276105001	1182761050	1	0	66	1	0	3	0	1	1	0	1	2	1	0	0	0	0	0	0	1	0	0	0	0	0	1	0	0	0	0	0	0	0	0	0	0	4	0	0	0	1	1	2	5	0	1	119	68
134902321002	1349023210	1	1	66	1	0	5	1	1	0	0	0	2	2	0	0	1	1	0	0	1	0	0	0	0	1	1	0	1	0	0	0	0	0	1	1	0	7	0	1	0	0	0	1	8	1	1	151.5	68
134902325002	1349023250	1	1	66	1	1	2	1	0	1	0	1	1	2	0	1	0	0	0	1	0	0	1	0	0	0	1	0	1	1	0	0	0	1	0	1	0	4	0	1	0	2	0	0	9	1	1	107	62.5
142403114002	1424031140	1	1	66	1	0	3	0	1	0	0	1	2	2	1	0	0	0	0	0	0	0	0	0	0	0	1	0	1	0	1	0	1	1	1	1	0	2	1	0	0	1	0	1	7	1	1	146	85.5
144016203002	1440162030	1	0	66	0	0	1	0	0	2	0	1	1	1	1	1	0	0	0	0	0	0	0	0	0	0	0	0	0	1	0	0	0	0	0	0	0	2	0	0	0	1	0	0	6	0	1	131	67.5
154044125001	1540441250	1	1	66	0	1	5	0	1	1	0	0	1	1	0	0	0	0	0	0	0	0	0	1	0	0	0	0	0	1	0	0	0	0	0	1	1	1	0	0	1	1	1	1	5	0	1	109	61
158278312001	1582783120	1	1	66	1	1	3	0	0	2	0	0	2	1	1	0	0	0	0	0	0	0	0	0	0	0	1	0	0	0	0	0	0	0	0	1	0	2	1	1	1	1	1	4	6	0	1	141.5	82
160104106002	1601041060	1	0	66	0	0	2	0	0	1	0	0	2	1	0	0	1	0	0	0	0	0	0	1	0	0	0	1	1	0	0	0	0	1	1	0	0	5	0	0	0	2	0	0	6	1	1	136	78.5
166006308002	1660063080	1	1	66	1	0	3	1	1	2	0	0	2	1	0	0	1	1	0	0	0	1	1	0	0	1	0	1	0	0	0	0	0	0	0	1	0	8	1	0	1	1	1	0	4.5	0	0	150.5	73
174643304001	1746433040	1	0	66	1	0	4	0	1	2	0	0	2	2	0	1	1	0	0	0	0	0	0	1	0	0	0	0	1	1	0	0	0	1	1	0	0	5	1	1	2	2	1	0	4	1	0	144	77
175531208002	1755312080	1	1	66	0	1	3	1	1	0	0	0	1	2	0	0	0	0	0	0	0	0	0	0	0	0	0	0	0	1	0	0	0	0	0	1	0	0	1	0	0	1	0	3	2	1	1	116.5	67
175531305001	1755313050	1	0	66	0	0	4	1	1	1	1	1	1	2	0	0	0	0	0	0	1	0	0	1	0	0	1	1	1	0	0	0	0	0	1	0	0	6	0	0	1	2	1	0	8	1	1	145	91.5
177402106001	1774021060	1	0	66	0	1	2	1	1	1	1	1	2	2	0	1	1	0	0	0	0	0	0	1	0	0	0	0	1	0	0	0	0	0	1	0	0	5	0	1	1	1	1	4	3.5	0	1	113	61
204028117002	2040281170	1	0	66	1	0	1	0	0	3	0	1	2	0	0	1	0	0	0	1	1	0	0	0	0	0	0	0	0	0	0	0	0	0	0	0	0	5	1	1	1	1	1	1	7	0	1	118	74.5
204906122001	2049061220	1	1	66	0	1	3	1	1	0	0	1	2	1	0	0	0	0	0	1	0	0	0	0	0	0	0	0	0	1	0	0	0	0	1	1	0	1	1	0	2	1	1	0	6	1	1	118.5	61
204906215002	2049062150	1	0	66	0	1	3	1	1	0	0	0	2	1	0	0	0	0	0	0	0	0	0	0	0	0	0	0	0	0	0	0	0	0	0	0	0	0	0	0	1	1	1	1	8	0	1	105.5	65
204906305002	2049063050	1	0	66	0	0	8	1	1	1	0	1	2	1	0	0	0	0	0	0	0	0	0	0	0	0	0	0	0	0	0	0	0	0	0	0	0	2	0	0	1	1	1	2	6	0	1	153.5	78.5
207406122001	2074061220	1	0	66	0	0	3	1	1	0	0	0	2	0	0	0	0	0	0	0	0	0	0	0	0	0	0	0	0	1	0	0	0	0	0	0	0	0	0	0	0	0	0	1	8	0	1	137	77.5
242702103001	2427021030	1	1	66	0	1	6	1	1	0	0	0	2	1	0	0	0	0	0	0	0	0	0	0	0	0	0	0	1	1	0	0	0	0	0	1	0	0	0	0	1	2	1	1	4	1	1	103	66
244604302001	2446043020	1	0	66	1	0	4	1	1	1	0	1	2	1	0	0	1	0	0	0	0	0	0	0	0	0	0	0	0	0	0	0	0	0	0	0	0	1	0	0	1	1	0	0	7	0	1	127.5	78.5
244676303001	2446763030	1	0	66	0	0	4	1	1	1	0	0	2	1	1	0	0	0	0	0	0	0	0	0	0	0	0	0	1	0	0	0	0	0	0	0	0	0	1	1	1	2	1	0	6	1	1	126	64.5
262728224001	2627282240	1	1	66	0	0	4	1	1	0	0	0	2	2	0	1	1	0	0	0	0	0	0	1	0	0	0	0	1	0	0	0	0	0	1	1	0	3	0	0	2	1	1	1	5	1	0	97.5	64
266059312002	2660593120	1	0	66	0	0	3	0	1	0	0	0	2	2	0	0	0	0	0	0	0	0	0	0	0	0	0	0	0	0	0	0	0	1	0	0	0	0	0	0	1	1	1	0	7.5	0	0	121	65.5
271806306002	2718063060	1	0	66	1	0	4	1	1	2	0	1	2	1	0	0	0	1	0	0	0	0	1	1	0	0	0	0	1	0	0	0	0	0	0	0	0	5	0	1	1	1	1	0	4	1	1	141.5	85
275559308001	2755593080	1	1	66	1	0	2	0	0	0	0	1	2	2	0	1	1	1	1	0	1	0	1	1	1	0	1	1	1	0	0	0	0	1	1	1	1	8	0	1	2	2	1	0	5	1	1	105	57
280154123002	2801541230	1	0	66	1	1	3	1	0	0	0	1	1	2	0	1	1	0	0	0	0	1	0	0	0	0	0	0	1	0	0	0	0	1	0	0	0	3	0	0	1	2	1	1	5	0	1	124	65.5
280154301002	2801543010	1	0	66	0	0	3	1	1	2	0	0	2	1	0	0	0	0	0	0	0	0	0	0	0	0	0	0	0	1	0	0	0	0	0	0	0	0	0	0	2	1	1	5	8	1	1	109	59.5
285502126001	2855021260	1	0	66	0	0	3	1	1	0	1	0	2	1	0	0	0	0	0	0	1	0	0	0	0	0	1	0	1	0	0	0	0	0	0	0	0	0	0	0	0	2	0	0	8	1	1	126	72.5
288251308001	2882513080	1	1	66	1	1	1	1	1	0	0	0	2	2	0	0	0	0	0	0	1	0	1	1	0	0	1	0	1	0	1	0	0	0	0	1	0	4	1	1	1	2	1	0	6	1	1	133.5	67.5
288251313001	2882513130	1	0	66	0	1	4	1	1	0	1	0	2	2	0	0	1	1	0	0	1	0	1	1	0	0	1	1	1	1	0	0	0	0	1	0	0	7	0	1	2	2	1	0	2	1	1	121	69
292458112001	2924581120	1	0	66	0	0	2	0	1	1	1	1	2	2	1	0	0	0	0	0	0	0	0	0	0	0	0	0	1	0	0	0	0	0	0	0	0	1	0	0	0	1	0	0	7	0	1	144	78.5
294099115002	2940991150	1	0	66	1	0	2	1	1	1	0	0	2	2	0	1	1	1	0	0	1	0	1	1	1	0	1	1	1	0	0	1	0	1	1	0	0	8	1	0	2	2	2	0	0	1	1	125.5	65
294099216002	2940992160	1	0	66	1	1	4	1	1	1	0	0	0	0	0	0	0	0	0	0	0	0	0	0	0	0	0	0	0	0	0	0	0	0	0	0	0	0	1	1	0	0	0	2	6	0	1	124.5	60
296006324002	2960063240	1	0	66	0	1	3	1	1	0	0	0	0	2	0	1	0	0	0	0	0	0	0	0	0	0	0	0	0	0	0	0	0	0	0	0	0	1	0	0	0	0	0	0	8	0	0	126	69
296081226001	2960812260	1	0	66	1	0	2	1	1	2	0	0	2	1	0	0	0	0	0	0	0	0	0	0	0	0	0	0	0	0	0	0	0	0	0	0	0	0	1	0	2	0	0	0	6.5	0	0	121	81.5
298245202002	2982452020	1	0	66	0	1	3	0	0	1	1	0	0	1	0	0	0	0	0	0	0	0	0	0	0	0	0	0	0	0	0	0	0	0	0	0	0	0	0	0	1	0	1	0	4	0	1	132.5	76
298631108002	2986311080	1	1	66	0	0	3	1	1	0	0	0	0	2	0	0	0	0	0	0	0	0	0	1	0	0	0	0	0	0	0	0	0	0	1	1	0	1	1	0	0	1	0	1	3.5	1	1	118	76
321131110002	3211311100	1	0	66	1	0	4	0	1	2	0	0	2	1	0	1	1	0	0	1	0	0	0	1	0	0	0	0	0	0	0	0	1	1	0	0	0	4	0	0	1	1	1	3	5	1	1	114	75.5
321131312001	3211313120	1	0	66	0	1	3	0	1	2	0	0	2	2	0	0	0	0	0	0	0	0	0	1	0	0	0	0	1	0	0	0	0	0	0	0	0	1	1	0	1	0	0	2	6	1	1	138	76.5
324045319002	3240453190	1	0	66	1	0	3	0	0	3	0	1	2	1	0	1	0	0	0	0	1	0	0	1	0	0	1	0	0	0	0	0	0	0	0	0	0	6	1	0	1	1	0	1	4	0	0	137	69.5
324681222001	3246812220	1	0	66	0	0	4	1	1	0	0	0	1	1	0	0	0	0	0	0	0	0	0	0	1	1	0	0	0	0	0	0	0	0	1	0	1	2	0	0	1	1	0	0	5	1	1	115.5	75.5
325306121002	3253061210	1	1	66	0	0	5	1	1	0	0	0	2	2	0	1	1	1	0	0	0	0	0	0	0	0	0	0	0	0	0	0	0	0	0	1	0	0	0	0	0	1	0	1	6	0	0	129.5	80.5
326346216002	3263462160	1	1	66	0	0	3	1	1	0	0	0	1	1	0	0	0	0	0	0	0	0	1	1	0	0	0	0	0	1	0	0	0	1	0	1	0	2	0	0	0	0	0	0	8	0	1	116	61
326359104001	3263591040	1	1	66	1	1	3	1	1	1	0	0	2	0	0	0	0	1	0	0	0	0	0	1	0	0	0	1	1	0	0	1	0	1	0	1	0	0	0	1	1	2	0	0	10	1	0	130.5	83
330102218002	3301022180	1	1	66	0	0	5	1	1	0	0	0	2	2	0	1	0	0	0	0	0	0	0	0	0	0	1	0	0	0	0	0	0	1	1	1	0	2	1	0	1	1	0	0	6	0	1	117.5	67
330131118001	3301311180	1	0	66	0	0	3	1	1	0	0	1	2	1	0	0	0	0	0	0	0	1	0	1	0	1	1	0	1	0	0	0	0	1	0	0	0	6	0	0	1	1	0	0	4	1	0	113	72
336059105002	3360591050	1	0	66	0	1	2	1	1	2	0	0	2	1	0	0	0	0	0	1	1	1	0	0	1	0	1	0	1	0	0	0	0	1	1	0	0	0	0	0	1	2	1	3	6	0	1	150.5	83
338231214001	3382312140	1	0	66	0	0	2	0	0	2	0	1	2	2	0	0	0	0	0	0	0	0	0	0	0	0	1	0	1	0	0	0	0	0	0	0	0	3	0	0	1	1	1	0	5.5	0	1	116.5	76.5
010206325001	0102063250	1	0	67	0	0	5	1	1	1	0	0	1	2	0	0	0	0	0	0	0	0	0	1	0	0	1	0	1	0	0	0	0	1	1	0	0	4	0	0	1	2	1	1	2	1	1	176	103.5
010206325002	0102063250	1	0	67	1	0	5	1	1	0	0	0	2	2	0	0	0	0	0	0	1	0	1	1	0	0	0	0	1	1	0	0	0	0	0	0	0	3	0	1	1	2	2	0	5	1	1	116.5	60.5
010446313002	0104463130	1	1	67	0	0	4	1	1	0	0	0	2	2	0	0	0	0	0	0	0	0	0	1	0	0	1	0	1	1	1	0	0	1	1	1	0	2	0	0	1	2	1	1	6	1	1	111	61.5
014031221001	0140312210	1	0	67	0	0	2	1	0	1	0	1	2	1	0	0	1	0	0	0	1	0	0	1	0	0	1	0	1	1	1	0	0	1	1	0	0	4	1	0	1	1	1	1	3	1	1	138	81.5
014643308002	0146433080	1	0	67	1	1	4	1	0	1	0	1	2	2	1	1	0	1	0	1	1	0	0	0	1	0	0	0	1	0	1	0	0	0	0	0	0	6	0	1	1	1	1	1	10	0	1	134.5	70.5
031106303002	0311063030	1	1	67	0	0	4	1	1	0	0	0	0	2	0	1	0	0	0	0	0	0	0	0	0	0	0	0	1	0	0	0	0	0	0	1	0	3	0	0	0	1	0	0	7	0	0	131.5	91
034676315002	0346763150	1	1	67	1	0	4	1	1	1	0	1	2	2	0	0	0	0	0	0	1	0	0	0	0	0	1	1	0	0	0	0	0	0	0	1	0	5	0	0	2	2	2	1	7	1	0	143.5	81.5
034676316001	0346763160	1	0	67	1	0	5	1	1	0	0	0	2	2	0	0	0	1	0	0	0	0	0	0	0	0	1	0	1	0	0	0	0	0	0	0	0	2	0	1	1	2	1	1	6	1	1	125	74
046746205001	0467462050	1	1	67	1	0	3	1	1	0	0	0	2	2	0	0	0	1	0	0	0	0	0	0	0	0	0	0	0	0	0	0	0	1	0	1	0	0	1	0	0	1	0	0	7	0	1	138.5	91
051606203001	0516062030	1	0	67	0	1	2	1	1	0	0	0	2	2	0	0	0	0	0	0	0	0	0	1	0	0	1	0	1	0	0	0	0	0	1	0	0	4	0	0	0	1	0	0	7	1	0	149	86
051606217001	0516062170	1	1	67	1	1	1	1	1	0	1	0	2	1	1	0	0	0	0	0	0	0	0	0	0	0	0	0	0	0	0	0	0	0	0	1	0	1	1	1	0	1	0	0	5	0	0	136.5	82.5
056043131002	0560431310	1	0	67	0	0	3	1	1	0	0	0	2	1	1	0	0	0	0	0	0	0	0	1	0	0	1	0	1	0	0	0	0	0	0	0	0	3	0	0	1	1	1	0	4	1	0	141.5	64
056043203002	0560432030	1	1	67	0	0	4	1	1	0	0	0	2	1	0	1	1	0	0	1	1	0	1	1	0	0	1	0	1	0	0	0	1	0	0	1	0	8	0	0	1	2	1	0	5	1	1	139.5	81
056043316002	0560433160	1	0	67	1	0	3	1	1	0	0	0	2	2	0	0	1	0	0	0	0	0	0	1	0	0	1	1	1	0	0	0	0	0	0	0	0	6	0	0	1	2	2	0	2	1	0	180	99.5
056059118001	0560591180	1	0	67	1	0	2	1	0	0	0	0	2	1	1	0	0	0	0	0	0	0	1	1	0	0	1	0	0	0	0	0	1	1	0	0	0	4	1	1	1	1	1	0	5	0	1	136	65.5
056059213001	0560592130	1	0	67	1	0	2	1	1	0	1	1	2	1	0	0	1	0	0	0	0	0	1	0	0	0	1	0	1	0	0	0	0	1	0	0	0	5	1	0	1	0	0	2	5	0	0	137	84.5
056059315001	0560593150	1	1	67	0	0	5	1	1	0	0	0	2	2	0	0	1	0	0	0	0	0	0	1	0	0	1	0	1	0	0	0	0	0	0	1	0	3	0	0	1	2	1	0	3	1	1	102.5	43.5
057457307002	0574573070	1	0	67	0	0	3	1	1	0	0	0	2	1	0	0	0	0	0	0	1	0	1	0	0	0	1	0	1	1	0	0	0	0	1	0	0	5	1	1	2	1	1	1	4.5	1	0	146.5	76.5
058202308002	0582023080	1	0	67	1	0	3	0	1	0	0	0	1	1	0	0	1	0	0	1	0	0	1	0	0	0	1	0	1	0	0	0	0	0	0	0	0	6	1	0	1	0	0	2	6	1	1	151	97
058202310001	0582023100	1	0	67	0	1	1	0	0	1	1	0	0	1	0	1	0	0	0	0	0	0	0	0	0	0	0	0	1	0	0	0	0	0	0	0	0	1	1	0	0	0	0	0	3	1	1	129	74
064033326001	0640333260	1	0	67	1	1	2	1	1	1	0	0	0	1	0	0	1	0	0	1	1	0	1	1	0	0	1	0	0	0	0	0	0	1	0	0	0	6	0	1	1	1	0	2	6	0	1	117.5	86
078233103002	0782331030	1	0	67	1	0	3	1	1	0	0	0	2	1	0	0	1	0	0	0	0	0	0	0	0	0	0	0	1	0	0	0	0	1	0	0	0	3	0	1	1	1	1	0	4	0	1	110	65
078233308001	0782333080	1	0	67	0	0	4	0	1	0	0	0	1	1	0	1	0	1	0	0	0	0	0	1	0	0	1	0	1	0	0	1	0	1	1	0	0	4	0	0	2	0	0	1	7	1	1	107.5	67
108259231002	1082592310	1	1	67	1	0	5	0	0	0	0	1	2	2	0	1	0	1	0	1	1	0	0	0	0	0	1	0	1	0	0	0	1	0	1	1	0	7	0	0	1	2	1	0	7	0	1	135.5	77.5
110131322001	1101313220	1	0	67	0	0	1	1	1	0	0	0	2	2	1	0	0	0	0	0	0	0	0	0	1	1	0	0	0	0	0	1	0	0	1	0	0	3	0	0	1	2	1	0	7.5	1	1	123	94.5
111154203002	1111542030	1	1	67	0	0	2	0	1	0	0	0	2	1	0	1	0	0	0	0	0	0	0	0	0	0	1	0	0	0	0	0	0	0	0	1	0	0	0	0	0	1	0	0	3	0	1	112.5	65
114604104002	1146041040	1	0	67	0	0	6	0	0	0	0	0	2	1	0	0	1	0	0	0	0	0	0	1	0	0	0	0	0	0	0	0	0	0	0	0	0	0	0	0	0	1	0	2	6	0	1	175	71
114604206002	1146042060	1	0	67	0	1	3	0	1	1	1	1	2	1	0	1	0	0	0	0	0	0	0	1	0	0	1	0	0	0	0	0	0	0	1	0	0	5	0	0	2	2	1	3	5	1	1	122	67
114604301001	1146043010	1	1	67	1	0	2	1	1	1	0	0	2	1	0	0	0	0	0	1	0	0	0	0	0	0	1	0	1	0	0	0	0	0	1	1	0	4	1	0	1	2	1	5	6	0	1	76.5	154
124099207001	1240992070	1	1	67	0	1	2	1	0	0	0	0	2	2	0	0	0	0	0	0	0	0	0	1	0	0	0	0	1	0	0	0	0	0	0	1	0	1	1	0	1	1	0	0	3	0	0	130.5	68
134902117001	1349021170	1	0	67	0	0	3	1	1	0	0	0	2	2	0	0	0	0	0	0	0	0	0	1	0	0	1	0	1	0	0	0	0	1	0	0	0	2	0	0	2	2	0	0	2	1	1	122	61
135559319001	1355593190	1	1	67	1	1	0	1	1	0	1	0	1	2	1	0	0	0	0	0	0	0	0	1	0	0	1	0	1	1	0	0	0	0	1	1	0	3	1	1	1	1	1	2	9	1	1	148.5	83.5
138202104002	1382021040	1	1	67	1	0	3	1	1	1	0	0	2	1	0	0	0	0	0	0	0	0	0	0	0	0	1	0	1	0	0	0	0	1	1	1	0	1	1	0	2	2	0	1	10	1	1	128	57
141154325001	1411543250	1	0	67	0	0	4	1	1	1	0	0	2	1	0	0	1	0	0	0	1	0	0	1	0	0	0	0	0	0	0	0	0	0	0	0	0	3	0	0	1	1	1	4	7	0	0	114	66
144016313002	1440163130	1	0	67	0	0	5	0	0	0	0	0	0	1	0	1	0	0	0	0	1	0	0	1	0	0	1	0	0	0	0	0	0	0	0	0	0	6	0	0	1	0	1	1	5	0	1	132	62.5
153859101002	1538591010	1	0	67	1	1	5	0	1	0	0	0	0	2	0	0	0	0	0	0	0	0	0	0	0	0	0	0	0	0	0	0	0	0	1	0	0	2	0	0	0	0	0	0	6	0	1	146.5	101.5
160104222001	1601042220	1	0	67	0	0	2	0	0	1	1	0	2	2	0	1	0	0	0	0	1	0	0	0	0	0	1	0	0	0	0	0	0	0	1	0	0	3	0	0	1	2	2	0	5.5	0	1	118	71
168231105002	1682311050	1	0	67	1	1	2	1	1	2	0	1	2	2	0	0	1	0	0	0	0	0	0	0	0	0	0	0	0	0	0	0	1	0	0	0	0	3	1	1	1	2	0	0	8	0	1	149	86
168231121002	1682311210	1	0	67	0	0	3	1	1	0	0	0	1	1	0	0	0	0	0	1	1	0	0	1	0	0	0	0	0	0	0	0	0	0	1	0	0	5	1	1	0	0	0	1	7	1	1	129	60
174643124001	1746431240	1	1	67	1	0	5	1	1	1	0	0	2	2	0	0	0	0	0	0	1	0	0	1	0	0	0	0	1	0	0	0	0	0	0	1	0	2	0	1	0	0	0	1	5	0	0	123.5	67
174643219002	1746432190	1	1	67	1	1	3	1	1	2	0	0	2	2	0	0	0	1	0	0	1	0	0	1	0	0	1	1	1	1	0	0	1	1	0	1	0	7	0	0	1	2	1	2	6	1	0	101.5	65
202454306001	2024543060	1	0	67	0	1	3	1	1	0	0	0	2	2	0	0	0	0	0	0	0	0	0	1	0	0	0	0	1	0	0	0	0	0	0	0	0	0	0	0	1	2	0	1	6	1	1	100	54
204906107001	2049061070	1	1	67	1	0	3	1	1	3	0	1	2	2	0	0	0	0	0	0	0	0	1	1	0	0	1	0	1	1	0	0	0	0	1	1	0	3	1	0	1	2	1	3	5	0	1	113.5	70
204906112001	2049061120	1	0	67	0	0	2	1	1	1	0	1	2	2	0	0	1	0	0	0	0	0	0	1	0	0	0	0	0	1	0	0	0	0	0	0	0	2	0	0	1	2	1	1	3	0	1	117	66.5
204906217001	2049062170	1	1	67	0	0	4	1	1	0	1	1	2	1	0	0	0	0	0	0	0	0	0	0	0	0	0	0	0	0	0	0	0	0	0	1	0	0	0	0	1	1	1	0	5	1	1	101	61.5
212428121002	2124281210	1	0	67	1	0	2	0	0	2	0	1	2	1	0	1	1	0	0	0	1	0	1	1	0	0	1	0	0	0	0	0	0	0	0	0	0	8	1	0	0	1	0	0	6	0	1	185	100
242702114001	2427021140	1	1	67	1	0	4	1	1	0	0	0	2	1	0	1	0	0	0	0	0	0	0	1	0	0	1	0	0	0	0	0	0	1	1	1	0	5	1	1	2	2	0	0	5	1	1	108.5	62.5
242702225001	2427022250	1	1	67	0	0	4	1	1	0	1	0	0	1	0	0	0	0	0	0	0	0	0	0	0	0	0	0	1	1	0	0	0	0	0	1	0	0	0	0	1	2	0	0	4	1	1	134	68
244056102001	2440561020	1	1	67	0	0	2	0	0	1	0	1	2	2	0	0	0	0	0	0	1	0	1	1	0	0	1	0	1	0	0	0	0	0	0	1	0	0	0	0	1	2	1	0	6	1	1	128	63
244056303001	2440563030	1	0	67	0	0	3	1	1	3	0	0	2	2	0	0	0	0	0	0	0	0	0	1	0	0	1	0	1	0	1	0	0	0	1	0	0	2	0	0	1	1	2	2	6	1	1	126	76
261676216001	2616762160	1	1	67	1	0	4	0	0	0	0	0	2	2	0	0	0	0	0	0	0	0	0	0	0	0	1	1	0	1	0	0	0	0	1	1	0	4	0	0	1	1	0	1	2.5	0	0	123.5	74
261676315001	2616763150	1	0	67	1	0	2	1	1	0	1	0	2	2	1	0	0	0	0	0	0	0	0	0	0	0	0	0	1	1	0	0	0	1	1	0	0	1	1	0	2	2	2	0	3	1	0	123	91
262728213001	2627282130	1	1	67	0	1	4	1	1	0	1	0	2	1	1	0	0	0	0	0	0	0	0	0	0	0	1	0	1	0	0	0	0	1	0	1	0	2	1	0	2	2	0	0	3	1	0	151	80.5
262728218001	2627282180	1	1	67	0	0	4	1	1	0	0	1	2	2	0	0	0	0	0	0	0	0	0	0	0	0	0	0	1	0	0	0	0	0	0	1	0	0	0	0	1	0	0	0	9	0	1	108	62
262728301002	2627283010	1	0	67	0	0	4	1	1	0	1	0	2	0	1	0	0	0	0	0	0	0	0	0	0	0	0	0	0	0	0	0	0	0	1	0	0	1	0	1	0	0	0	0	7.5	0	1	138	83.5
262728310001	2627283100	1	0	67	0	0	3	1	1	0	0	0	2	2	0	0	1	1	0	1	1	0	0	1	0	0	1	0	1	0	0	0	0	1	1	0	0	8	0	0	0	2	0	1	7	1	1	175	127
265576116001	2655761160	1	1	67	1	1	3	1	1	0	0	0	2	0	0	0	0	0	0	0	0	0	0	0	0	0	0	0	0	0	0	0	0	0	0	1	0	0	1	1	1	1	0	1	6	0	1	114.5	55
265576124001	2655761240	1	1	67	0	0	4	1	1	0	1	0	2	2	0	0	0	1	0	0	0	0	0	1	0	0	1	0	1	0	0	0	1	0	0	1	0	5	0	0	0	1	0	0	4.5	1	1	129	74
268606114002	2686061140	1	1	67	0	1	3	1	1	0	1	0	0	2	0	0	0	1	0	0	0	0	0	1	0	0	0	0	1	0	0	0	0	1	1	1	0	0	0	0	1	1	1	0	9	1	1	115	64.5
270402115001	2704021150	1	1	67	0	0	2	1	1	0	1	0	2	2	0	0	0	0	0	0	0	0	0	1	0	0	1	0	1	0	1	0	0	0	1	1	0	4	0	0	1	2	0	0	4	1	1	131.5	85
280154329001	2801543290	1	1	67	1	1	3	1	1	1	0	1	1	0	0	0	0	0	0	0	0	0	0	0	0	0	1	0	0	0	0	0	0	1	0	1	0	1	1	0	1	2	1	0	7	1	1	110.5	64.5
288251206002	2882512060	1	1	67	0	0	4	0	1	0	0	0	0	2	0	0	0	0	0	0	0	0	0	0	0	0	0	0	1	0	0	0	0	0	0	1	0	2	0	0	1	1	2	0	6	1	1	162.5	69.5
291676304001	2916763040	1	1	67	1	0	1	1	1	1	0	0	2	2	1	0	0	1	0	0	0	0	0	0	0	1	1	0	1	0	0	0	0	0	0	1	0	0	1	0	0	2	0	0	6	0	1	134	80.5
292458111001	2924581110	1	0	67	0	0	2	0	1	1	1	1	0	0	0	1	0	0	0	0	0	0	0	0	0	0	0	0	0	0	0	0	0	0	0	0	0	3	1	0	0	0	0	2	5	0	1	148.5	80
295331114001	2953311140	1	1	67	0	0	4	1	1	0	1	0	2	2	0	0	1	0	0	0	1	0	0	0	1	0	1	0	1	0	0	0	0	1	1	1	0	6	0	0	2	2	1	2	3	1	0	132.5	61
296006217002	2960062170	1	1	67	0	1	4	1	1	0	0	0	2	0	0	0	0	0	0	0	0	0	0	1	0	0	1	0	0	1	0	0	0	0	0	1	0	2	0	0	1	1	0	0	4	0	0	105	63
296081204001	2960812040	1	0	67	0	0	3	1	1	0	1	1	2	1	0	0	0	0	0	0	0	0	0	0	0	0	0	0	0	1	0	0	0	0	0	0	0	0	0	0	1	1	1	1	7	0	1	123.5	73.5
296331226002	2963312260	1	0	67	0	0	2	1	1	0	0	0	2	1	0	0	0	1	0	0	0	0	0	0	0	0	0	1	0	0	0	0	0	0	0	0	0	4	0	0	0	0	0	1	8	0	1	130	75.5
297439120001	2974391200	1	0	67	0	0	2	0	0	0	0	1	0	1	1	0	0	0	0	0	0	0	0	0	0	0	1	0	0	0	0	0	0	1	0	0	0	2	0	0	0	0	0	0	8	0	1	134.5	78.5
320146219002	3201462190	1	1	67	0	0	5	1	1	0	0	1	2	2	0	0	0	1	0	1	1	0	0	1	0	0	1	0	0	0	1	0	0	1	1	1	0	7	0	0	1	2	1	1	5	1	1	152	83
321116101002	3211161010	1	0	67	1	0	3	0	0	2	0	0	2	1	0	0	1	0	0	1	1	1	1	0	0	0	0	0	0	0	0	0	0	0	0	0	0	7	0	0	0	0	0	1	7	0	1	171	96.5
324045224002	3240452240	1	0	67	1	0	3	1	1	3	0	1	2	2	0	1	0	0	0	0	1	0	0	1	1	0	1	0	0	0	0	1	0	1	0	0	0	5	1	0	1	1	1	1	6	0	0	117.5	73.5
324045306001	3240453060	1	0	67	0	0	6	0	1	0	1	0	2	1	0	1	0	0	0	0	0	0	0	0	0	0	0	0	0	1	0	0	0	0	0	0	0	3	0	0	1	1	1	0	9	0	0	137	77.5
325306310002	3253063100	1	0	67	0	1	4	1	1	0	0	0	2	1	1	1	1	0	0	0	0	0	0	0	0	0	0	0	0	0	0	0	1	1	0	0	0	0	0	0	0	1	0	0	6	0	0	135.5	81
326359114001	3263591140	1	0	67	1	0	3	1	1	1	0	0	2	1	0	0	0	1	0	0	0	0	0	1	0	0	1	1	1	0	0	0	0	0	1	0	0	4	0	0	1	2	0	0	6	1	0	96.5	59.5
334002106002	3340021060	1	1	67	1	0	2	0	1	0	0	1	2	1	0	0	0	0	0	0	0	0	0	1	0	0	1	0	0	0	0	0	0	0	0	1	0	2	0	1	1	2	1	1	8	1	1	133	81.5
334002317001	3340023170	1	1	67	1	0	3	0	1	1	0	1	2	1	0	1	0	1	0	0	1	1	1	1	0	0	1	1	1	0	1	0	1	1	0	1	0	8	0	1	1	2	1	0	5	1	0	158.5	84
336059102002	3360591020	1	1	67	0	0	5	1	1	0	0	0	2	1	0	0	0	0	0	0	0	0	0	0	0	0	0	0	0	0	0	0	0	0	0	1	0	0	0	0	0	1	1	1	1	1	1	128	72
336059217002	3360592170	1	0	67	0	0	3	1	1	1	1	1	2	2	0	0	0	0	0	0	0	0	0	1	0	0	1	0	0	0	0	0	0	0	0	0	0	4	0	0	1	0	2	1	8	0	1	141	78
010206101002	0102061010	1	1	68	0	1	4	1	1	0	0	0	2	2	0	0	0	0	0	0	0	0	1	1	0	0	1	0	0	0	0	0	0	0	0	1	0	5	1	0	0	0	0	0	5	1	1	195	102.5
010451311001	0104513110	1	1	68	0	0	5	1	1	0	1	1	2	2	0	0	0	1	0	0	0	0	0	1	0	0	1	0	1	0	0	0	0	1	0	1	0	5	0	0	0	2	0	1	2	1	1	146.5	78
014031130001	0140311300	1	0	68	1	0	2	0	0	3	0	1	2	1	0	0	1	1	0	0	1	0	0	1	0	0	1	0	0	1	0	0	0	0	0	0	0	5	1	1	0	1	1	0	6	0	1	100	64.5
014051106002	0140511060	1	0	68	0	0	3	0	1	0	0	0	1	0	1	0	0	0	0	0	0	0	0	0	0	0	1	0	0	0	0	0	0	0	0	0	0	2	0	0	1	1	0	0	5	0	1	150	94.5
046746320002	0467463200	1	1	68	0	1	2	1	1	1	1	0	1	1	1	0	0	0	0	0	0	0	0	0	0	0	0	0	1	1	0	1	0	0	0	1	0	1	0	0	0	1	0	0	1	0	1	140	77
051606213001	0516062130	1	1	68	1	1	2	1	1	0	0	0	2	2	0	1	1	0	0	0	0	0	0	1	0	1	1	0	1	0	0	0	0	1	1	1	0	0	1	0	1	2	1	3	6	1	0	124.5	74
054054117001	0540541170	1	1	68	0	0	3	0	1	0	0	0	2	2	0	0	0	0	0	0	0	0	0	0	0	0	0	0	0	0	0	1	0	0	0	1	0	0	0	0	0	0	0	0	6	0	0	124.5	70.5
054054315001	0540543150	1	1	68	0	0	2	0	1	0	1	0	2	1	1	0	0	0	0	0	0	0	0	1	0	0	1	0	1	0	0	0	0	1	1	1	0	3	0	0	1	2	0	0	5	0	1	135.5	80
054054325002	0540543250	1	1	68	1	1	3	0	0	0	0	0	2	1	0	0	0	0	0	0	0	0	0	0	0	0	0	0	0	1	0	0	0	0	0	1	0	0	0	1	0	1	0	1	7	0	0	118.5	69.5
056043127002	0560431270	1	0	68	1	0	3	1	1	1	0	1	2	1	0	1	1	0	0	0	0	1	0	0	0	0	1	0	1	0	1	0	0	0	0	0	0	6	0	0	1	1	0	1	3	1	1	108.5	72
056059316001	0560593160	1	0	68	0	0	4	1	1	1	0	0	2	2	1	0	0	0	0	0	0	0	0	0	0	1	1	0	1	0	0	0	0	0	0	0	0	3	1	0	1	2	0	1	4.5	1	0	160.5	83
056302324001	0563023240	1	1	68	0	1	5	1	1	0	0	1	2	1	1	1	0	1	0	1	0	0	0	0	0	0	0	0	0	0	0	0	0	0	0	1	0	4	1	0	1	0	1	2	5	0	1	158	103
056604206002	0566042060	1	0	68	1	0	3	1	1	0	0	0	2	2	0	0	0	1	0	0	0	0	1	1	0	0	1	0	1	0	0	0	0	0	0	0	0	4	0	0	1	2	0	0	8	0	0	117	63
056604218001	0566042180	1	1	68	1	0	2	1	1	2	0	0	2	1	0	1	1	0	0	0	0	0	1	0	0	0	1	0	0	0	0	0	0	1	0	1	0	6	0	0	1	1	0	0	8	0	0	131	58
056604225001	0566042250	1	1	68	1	0	1	1	1	0	1	0	2	2	1	0	0	0	0	0	0	0	0	0	0	0	1	0	0	0	0	0	0	0	1	1	0	2	0	1	1	1	0	2	3	0	0	153	92
056604327002	0566043270	1	0	68	0	0	7	0	1	0	0	0	2	0	1	1	0	0	0	0	0	1	0	1	0	0	1	0	0	0	0	0	0	0	0	0	0	0	0	0	0	0	0	1	5	1	1	148	72
057633326001	0576333260	1	0	68	0	0	4	1	1	0	1	0	2	2	0	0	0	0	0	0	0	0	0	0	0	0	1	0	1	0	0	0	0	0	1	0	0	3	0	0	2	2	2	0	5	1	1	140	87
058202211002	0582022110	1	0	68	0	0	3	1	1	1	0	0	2	2	0	0	0	0	0	1	0	0	0	0	0	0	1	0	0	0	0	0	0	0	0	0	0	4	1	0	1	1	0	1	6	0	1	121	74.5
060481130001	0604811300	1	0	68	0	0	2	1	1	1	0	1	2	2	0	1	1	0	0	0	1	0	0	1	0	0	1	0	0	0	0	0	0	0	0	0	0	7	0	0	1	1	1	1	8	1	1	194	84.5
060481229001	0604812290	1	0	68	0	0	4	1	1	1	0	0	0	1	0	0	0	0	0	0	0	0	0	0	0	0	0	0	1	0	0	0	0	0	0	0	0	0	1	0	1	1	1	2	6	0	1	114.5	66.5
060481316002	0604813160	1	1	68	1	1	4	1	0	1	0	0	0	1	1	0	0	0	0	0	0	0	0	0	0	0	0	0	0	0	0	0	0	0	0	1	0	1	1	1	1	1	0	2	8	0	1	142.5	88
065546208001	0655462080	1	0	68	1	0	2	1	1	0	0	0	2	1	1	0	0	1	0	0	1	0	0	1	0	0	1	1	1	0	0	0	0	0	0	0	0	6	1	1	1	2	0	0	8	1	0	168	108
072428201001	0724282010	1	0	68	0	0	4	0	0	1	1	1	1	1	0	0	0	0	0	0	1	1	0	0	0	0	1	0	1	0	0	0	0	1	0	0	0	5	0	0	0	1	1	2	9	0	1	174.5	77.5
074981126002	0749811260	1	1	68	1	1	4	0	1	0	0	1	2	2	0	0	1	1	0	0	0	0	1	1	0	0	0	1	1	0	0	0	0	0	1	1	0	7	1	0	1	2	0	0	9	0	0	120.5	70.5
108259129002	1082591290	1	1	68	0	0	7	1	1	0	0	0	2	1	0	1	1	0	0	0	1	0	0	1	0	0	1	0	1	1	1	0	0	1	1	1	0	7	0	0	1	1	0	0	7	0	0	155.5	104
112744126002	1127441260	1	0	68	0	0	3	0	0	1	0	1	1	1	0	0	0	0	0	0	1	0	0	0	0	0	0	0	0	0	0	0	0	0	0	0	0	3	1	0	1	1	0	1	6	0	1	115	56
112744201001	1127442010	1	1	68	0	0	2	0	1	0	0	0	2	1	0	1	1	0	0	0	1	0	0	0	0	0	1	0	0	0	0	0	0	0	1	1	0	6	0	0	1	1	1	1	4	0	1	125.5	92.5
122490106002	1224901060	1	0	68	0	0	4	1	1	1	0	0	0	2	1	0	0	0	0	0	0	0	0	1	0	0	0	0	1	1	0	0	0	1	0	0	0	2	1	0	0	1	1	0	8	0	0	101	71.5
122490201002	1224902010	1	0	68	1	1	3	1	1	1	0	1	2	2	0	1	0	0	0	0	0	0	1	0	0	0	0	0	1	1	0	0	0	1	1	0	0	4	1	0	1	1	0	0	5	1	1	147	75.5
134902119001	1349021190	1	0	68	0	0	4	1	1	0	1	0	2	2	1	0	0	0	0	0	1	0	0	0	0	0	1	0	1	1	0	1	0	1	1	0	0	3	0	0	1	1	1	0	8	1	1	139	77.5
138202323002	1382023230	1	1	68	0	0	3	1	1	0	0	0	0	0	0	0	0	0	0	0	0	0	0	0	0	0	1	0	1	0	0	0	0	1	1	1	0	3	0	0	1	0	1	0	3	1	1	191	84.5
141154305002	1411543050	1	1	68	0	0	3	1	1	1	0	1	2	2	1	0	1	0	0	0	1	0	1	1	0	0	1	0	1	0	0	0	0	0	1	1	0	6	0	0	1	2	1	1	2	1	0	140.5	80
153859111002	1538591110	1	0	68	0	0	2	0	1	0	0	1	2	1	0	0	0	0	0	0	0	0	1	0	0	0	0	0	1	1	0	0	0	0	0	0	0	3	0	0	1	0	1	1	6	0	0	169.5	91
154044126001	1540441260	1	0	68	1	1	4	0	1	0	0	0	2	2	0	0	0	0	0	0	0	0	1	1	0	0	1	0	1	0	0	0	0	1	0	0	0	3	0	1	1	2	1	0	6	1	0	116.5	57.5
154044135001	1540441350	1	0	68	0	0	4	0	1	0	1	1	2	2	0	0	0	0	0	0	0	0	0	0	0	0	1	0	1	0	0	0	0	0	0	0	0	3	0	0	1	2	2	0	7	1	1	147.5	70.5
154044208002	1540442080	1	0	68	0	0	5	1	1	0	0	0	2	1	0	0	0	0	0	0	0	0	0	0	0	0	1	0	0	1	0	0	0	0	0	0	0	1	0	0	1	0	0	1	8	0	1	112	66
160104308001	1601043080	1	0	68	1	0	2	0	0	2	0	1	0	1	0	0	0	0	0	0	1	0	0	0	0	0	1	0	0	0	0	0	0	0	0	0	0	2	1	0	0	1	0	0	5	0	1	103.5	58
162431218002	1624312180	1	0	68	1	1	1	1	1	1	0	0	2	0	0	0	0	0	0	0	0	0	0	0	0	0	0	0	0	1	0	0	0	0	0	0	0	2	1	1	0	0	0	0	5	0	0	151	71.5
168231122001	1682311220	1	0	68	0	0	3	1	1	2	0	1	2	2	0	0	0	0	0	0	0	0	0	0	0	0	1	0	0	0	0	0	0	1	0	0	0	3	1	0	0	2	0	1	7	0	1	122.5	79.5
171159221001	1711592210	1	1	68	0	1	3	1	1	0	1	0	1	2	0	0	0	0	0	0	0	0	0	0	0	0	0	0	0	1	0	0	0	1	1	1	0	2	0	0	1	1	0	0	6	1	0	184.5	87.5
175531221001	1755312210	1	0	68	0	0	4	1	1	1	0	0	2	0	1	0	1	0	0	0	0	0	0	0	0	0	0	0	0	0	0	0	0	0	0	0	0	2	1	0	0	1	0	2	5	0	1	150.5	91.5
211176128002	2111761280	1	1	68	0	0	2	1	1	1	0	0	2	2	0	0	0	0	0	0	1	0	0	0	0	0	1	0	0	0	0	0	0	1	0	1	0	4	0	0	0	2	0	0	7	0	1	124	75.5
211176326001	2111763260	1	0	68	1	0	3	0	0	1	0	0	1	0	0	0	0	0	0	0	1	0	1	0	0	0	1	0	1	0	0	0	0	0	0	0	0	5	0	0	1	1	0	0	7	0	1	150	90.5
242702315002	2427023150	1	1	68	0	1	1	1	1	0	0	1	2	1	0	0	0	1	0	0	1	0	0	0	0	0	0	0	0	1	0	0	1	0	0	1	0	2	0	0	1	0	0	1	2	1	1	109.5	55.5
244604316001	2446043160	1	1	68	0	0	6	1	1	0	0	1	2	1	0	0	0	0	0	0	0	0	0	1	0	0	1	0	0	0	0	0	0	0	0	1	0	2	1	0	0	1	0	0	6	0	1	114.5	56
261676116002	2616761160	1	1	68	0	0	3	1	1	0	0	1	2	2	0	0	1	1	0	1	1	0	0	1	1	0	1	0	0	1	0	0	0	0	1	1	0	7	0	0	1	2	1	1	4	1	0	126	66
266059106001	2660591060	1	1	68	0	1	3	0	1	0	0	0	2	0	1	0	0	0	0	0	0	0	0	1	0	0	1	0	0	0	0	0	0	0	0	1	0	3	0	0	0	0	0	0	6	0	0	139.5	77
268606103002	2686061030	1	0	68	1	1	5	1	1	0	0	0	0	1	0	1	0	1	0	0	0	1	0	0	0	0	0	0	0	0	0	0	1	1	1	0	0	3	0	1	0	2	0	1	7	0	1	139	70.5
268606314001	2686063140	1	1	68	0	0	4	1	1	0	0	0	0	2	0	0	1	0	0	0	0	0	0	0	0	0	1	0	1	0	0	0	0	1	0	1	0	2	0	0	0	0	0	1	8	0	1	124	54.5
270402211002	2704022110	1	1	68	0	0	3	1	1	0	0	0	2	2	0	0	0	0	0	0	0	0	0	1	0	0	1	0	1	0	0	0	0	1	1	1	0	4	1	0	0	1	1	1	7	1	0	171	89
274951124002	2749511240	1	0	68	0	0	3	1	1	0	0	0	2	2	1	0	0	0	0	0	0	0	0	0	0	0	1	0	1	0	0	0	0	0	0	0	0	2	0	0	1	2	1	0	5	1	1	139.5	66
280154106001	2801541060	1	0	68	0	0	4	1	1	1	1	1	2	2	1	0	0	0	0	0	0	0	0	0	0	0	0	0	0	0	0	0	0	0	0	0	0	1	0	0	1	1	1	1	7	0	1	152	91.5
288251205002	2882512050	1	0	68	1	0	1	0	1	0	0	0	0	2	0	0	0	0	0	0	0	0	0	0	0	0	1	0	0	1	0	0	0	0	0	0	0	1	0	1	0	0	0	0	5.5	0	1	118.5	67
291676207002	2916762070	1	0	68	1	0	3	1	1	0	0	0	2	1	1	0	0	0	0	0	0	0	0	0	0	0	0	0	0	0	0	0	0	1	0	0	0	1	1	1	1	2	1	0	6.5	1	1	146.5	75
295331220002	2953312200	1	1	68	1	0	2	1	1	0	0	1	2	2	0	1	0	1	0	0	0	0	0	1	0	0	0	1	0	1	0	0	0	1	1	1	1	4	0	1	1	2	1	0	8	1	0	101	65.5
296006324001	2960063240	1	0	68	1	1	3	1	1	0	0	0	2	2	0	0	0	0	0	0	0	0	0	0	0	0	0	0	0	0	0	0	0	0	1	0	0	2	0	0	0	1	0	0	9	0	0	149	70.5
296081122002	2960811220	1	1	68	0	1	3	1	1	0	1	1	2	2	0	1	0	0	0	0	0	0	0	0	0	0	0	0	1	0	0	0	0	1	1	1	0	3	0	0	0	0	0	0	7	1	1	134.5	81
296081207002	2960812070	1	0	68	1	0	3	1	0	3	0	0	2	1	0	1	1	0	0	0	1	0	0	0	0	0	0	0	0	0	0	0	0	1	1	0	0	5	0	0	0	2	0	1	8	0	1	101	70
296081345002	2960813450	1	1	68	0	0	4	1	1	0	0	0	2	2	0	1	0	0	0	0	0	0	1	1	0	0	1	0	1	0	1	0	0	1	1	1	0	6	0	0	2	2	1	0	7	1	1	130	93.5
324045326002	3240453260	1	0	68	0	0	5	0	1	1	0	0	2	2	0	1	1	1	0	0	0	0	0	1	0	0	0	1	0	0	0	0	0	1	0	0	0	7	0	0	0	2	0	0	4	0	0	125	61
325554325002	3255543250	1	0	68	0	0	3	0	0	0	0	1	2	2	0	0	1	0	0	0	0	0	0	1	0	0	1	0	1	0	1	0	0	1	1	0	0	5	0	0	0	1	0	0	6	1	1	135	70.5
326346101001	3263461010	1	0	68	0	0	4	1	1	1	0	0	2	2	0	0	0	0	0	0	0	0	0	0	0	0	0	0	0	0	0	0	0	0	0	0	0	0	0	0	0	0	0	0	5	0	0	132	78
345233202001	3452332020	1	1	68	1	1	2	1	1	0	0	1	2	1	1	0	0	0	0	0	0	0	0	0	0	0	1	0	0	0	0	0	0	0	0	1	0	2	1	1	1	1	1	1	9	0	0	151.5	78.5
347763101001	3477631010	1	0	68	1	0	4	1	1	1	1	1	2	0	1	0	0	1	0	0	0	0	0	0	0	0	0	0	0	0	0	0	0	0	0	0	0	2	1	1	0	1	0	1	10	0	0	141.5	101
010104110002	0101041100	1	0	69	1	0	2	1	1	0	0	1	2	1	0	0	0	0	0	0	0	1	0	0	0	0	1	0	0	0	0	0	0	0	1	0	0	4	0	1	2	2	1	0	4	0	0	130	75
010446219001	0104462190	1	0	69	0	0	4	0	1	0	1	0	2	2	0	0	0	0	0	0	0	0	0	0	0	0	0	0	0	1	0	0	0	1	0	0	0	2	0	0	1	1	0	1	6.5	1	0	150	91
014031114002	0140311140	1	0	69	0	0	3	0	0	2	0	0	1	1	0	0	1	0	0	0	1	0	0	1	0	0	0	0	1	0	0	0	0	0	0	0	0	5	0	0	0	1	0	2	4	1	1	125.5	77
031106126002	0311061260	1	0	69	1	0	3	1	0	0	0	0	2	1	0	0	0	0	0	1	0	0	0	0	0	0	0	0	0	1	0	0	0	0	0	0	1	1	1	0	0	1	1	1	7	0	0	97.5	69.5
034043309002	0340433090	1	0	69	1	0	4	1	1	0	0	0	2	1	0	0	1	0	0	0	0	1	0	1	0	0	0	0	0	0	0	0	0	1	1	0	0	5	0	0	1	0	0	0	4	0	1	122.5	68.5
046746124001	0467461240	1	0	69	0	1	4	1	1	0	1	0	2	2	0	1	0	0	0	0	1	0	0	1	0	0	1	0	0	1	0	0	0	1	1	0	0	6	0	0	0	1	0	1	6	1	1	158	85.5
051606125001	0516061250	1	1	69	0	1	3	1	1	0	1	0	2	2	0	1	0	1	0	0	1	0	0	1	0	0	1	0	1	0	0	0	0	0	0	1	0	7	0	0	1	2	0	0	7	1	0	134	71
054054115002	0540541150	1	0	69	1	0	2	0	1	1	0	1	0	1	0	0	0	0	0	0	0	0	0	0	0	0	1	0	0	0	0	0	0	0	0	0	0	3	1	0	0	0	0	1	5	0	0	131	86
054054125002	0540541250	1	1	69	0	0	2	0	1	1	0	0	1	1	0	1	0	0	0	0	0	0	0	0	0	0	1	0	0	0	0	0	0	0	0	1	0	2	0	0	1	1	1	2	6	0	1	113.5	61.5
054054325001	0540543250	1	1	69	0	0	3	0	1	1	0	1	2	2	0	0	0	0	0	0	0	0	0	1	0	0	1	0	0	0	0	0	0	1	0	1	0	4	0	0	1	1	0	1	3	1	0	119.5	60.5
054249208002	0542492080	1	0	69	0	0	4	1	1	0	0	0	2	2	0	0	0	1	0	0	0	0	0	1	0	0	1	0	0	0	0	0	1	0	0	0	0	3	0	0	0	1	1	0	9	0	1	118	62.5
056043105001	0560431050	1	0	69	0	0	5	1	1	0	0	0	0	2	1	1	0	0	0	0	1	0	0	1	0	0	1	0	0	0	0	0	0	1	0	0	0	5	1	0	1	2	1	0	5	1	0	151	93
056059313002	0560593130	1	0	69	0	0	4	1	1	0	0	0	2	1	0	0	0	0	0	0	0	0	0	0	0	0	0	0	1	1	0	0	0	0	0	0	0	0	0	0	1	0	0	1	5	1	1	119	75
058659109001	0586591090	1	1	69	1	1	2	1	0	0	0	0	2	2	0	0	0	0	0	0	0	0	0	0	0	0	1	0	0	0	0	0	0	0	1	1	0	1	1	1	1	2	2	1	9	1	0	118.5	66.5
064033107001	0640331070	1	1	69	0	0	1	1	1	0	0	1	2	2	0	1	0	0	0	0	1	0	1	1	0	0	1	0	1	1	0	0	0	1	1	1	0	7	0	0	0	2	0	0	8	1	0	145.5	79
072428218001	0724282180	1	1	69	0	0	4	0	0	2	1	0	2	0	0	1	1	1	0	0	1	1	1	0	0	0	0	0	0	0	1	0	0	0	1	1	0	0	0	0	0	1	0	1	8	0	1	182.5	65
074981306001	0749813060	1	0	69	0	1	7	1	1	0	0	0	2	1	0	0	0	0	1	0	0	0	0	0	0	0	0	0	0	0	0	0	0	0	0	0	0	3	0	0	1	1	1	1	9	0	1	137.5	71.5
074981321002	0749813210	1	0	69	0	1	5	1	1	0	0	0	2	2	0	0	0	0	0	0	0	0	0	1	0	0	0	0	0	0	0	0	0	0	0	0	0	1	0	0	1	1	0	0	10	0	0	90.5	51
108259106002	1082591060	1	1	69	1	0	4	1	1	1	1	1	2	2	0	0	0	1	0	0	1	0	0	1	0	0	0	0	1	0	0	0	0	0	0	1	0	5	1	1	2	1	2	1	4	1	0	163.5	97.5
108259114002	1082591140	1	1	69	1	1	4	1	1	0	0	0	0	1	0	0	0	0	0	0	1	0	0	0	0	0	0	0	0	1	0	0	0	0	0	1	0	1	1	1	0	1	0	1	3.5	0	0	113.5	69
114604105002	1146041050	1	0	69	1	0	2	0	0	3	0	1	2	1	0	0	0	0	0	1	0	0	0	0	0	0	0	0	0	0	0	0	0	0	0	0	0	1	0	0	1	2	1	2	7	1	1	114.5	70.5
122490207002	1224902070	1	0	69	1	0	3	1	1	1	0	1	2	1	0	0	0	1	0	0	0	0	0	1	0	0	1	0	0	0	0	0	0	0	0	0	0	5	0	1	1	1	1	0	6	1	1	107.5	65.5
124099318001	1240993180	1	1	69	0	0	3	1	0	0	0	0	1	0	0	0	0	0	0	0	0	0	0	0	0	0	0	0	1	1	0	0	0	0	0	1	0	0	0	0	0	0	0	1	9	0	1	124	78
141154212002	1411542120	1	0	69	1	0	3	0	0	3	0	0	2	1	1	0	0	0	0	1	0	0	0	0	0	1	0	0	0	0	0	0	0	0	0	0	0	3	1	0	1	1	0	3	5	0	1	143	70.5
154676320002	1546763200	1	0	69	1	1	5	1	1	0	0	0	1	0	1	1	0	0	0	0	0	0	0	1	0	0	1	0	1	0	0	0	0	0	0	0	0	4	1	1	1	0	0	1	6	0	1	155.5	84.5
158231302001	1582313020	1	1	69	0	0	3	1	1	1	1	0	2	2	0	0	0	0	0	0	0	0	0	1	0	0	1	0	1	0	0	0	0	0	0	1	0	2	1	1	2	0	0	0	6	1	1	95.5	64.5
160104313001	1601043130	1	1	69	0	0	2	0	0	1	0	1	2	2	0	1	0	0	0	0	0	0	0	0	0	0	0	0	1	0	0	0	0	0	0	1	0	3	1	0	0	2	0	4	5	1	1	123	67
177402306002	1774023060	1	1	69	0	0	4	1	1	2	0	0	2	2	0	1	1	0	0	0	0	0	0	1	0	0	1	0	0	0	0	0	0	1	1	1	0	6	0	0	0	2	2	0	2.5	1	1	137	73.5
177402311001	1774023110	1	0	69	0	1	3	1	1	1	0	0	2	2	0	0	0	0	0	0	0	0	0	1	0	0	0	0	0	1	0	0	0	1	1	0	0	1	0	0	2	1	1	0	5	1	1	97	58
194037214002	1940372140	1	0	69	1	1	2	0	0	3	0	0	1	0	0	0	1	0	0	0	1	1	0	1	0	0	1	0	0	0	0	0	0	0	1	0	0	7	1	0	1	2	1	4	6.5	0	1	147	63.5
202454123001	2024541230	1	1	69	0	1	3	1	1	0	1	0	2	1	0	1	1	1	0	1	0	0	0	0	0	0	1	0	0	0	0	0	0	0	0	1	0	5	1	0	1	1	1	1	6	0	1	110	64.5
202454314002	2024543140	1	1	69	0	0	4	1	1	1	0	0	2	1	1	0	0	0	0	0	0	0	0	0	0	0	1	0	0	0	0	0	0	1	1	1	0	2	0	0	1	2	1	0	6	0	1	130.5	74
204906105001	2049061050	1	0	69	0	1	5	1	1	0	0	0	1	1	0	0	0	0	0	0	0	0	0	0	0	0	0	0	0	1	0	0	0	0	1	0	0	0	0	0	1	1	1	0	5	0	1	131.5	71
204906226002	2049062260	1	1	69	0	1	5	1	1	1	0	1	2	2	0	1	0	0	0	0	0	0	0	0	0	0	1	0	0	0	0	0	0	1	1	1	0	4	0	0	1	2	2	2	3	1	1	144	75.5
244604327002	2446043270	1	1	69	0	1	4	1	1	0	0	1	1	1	0	1	1	0	0	0	0	0	0	1	0	0	0	0	1	1	0	0	0	0	0	1	1	3	0	0	1	2	1	0	4	1	0	111.5	55.5
244604330001	2446043300	1	0	69	1	0	2	1	1	0	1	1	2	1	1	0	0	0	0	0	0	0	0	0	0	0	0	0	0	0	0	0	0	0	0	0	0	1	1	1	0	1	0	3	4.5	0	1	145.5	85.5
244676111001	2446761110	1	1	69	0	1	5	1	1	1	0	0	2	2	0	0	0	0	0	0	0	0	0	0	0	0	1	0	1	1	0	0	0	1	0	1	0	3	1	0	0	2	0	1	3	1	0	169.5	82
266059303002	2660593030	1	0	69	0	0	4	0	1	0	0	0	2	2	0	0	0	0	0	0	0	0	0	0	0	0	0	0	1	0	0	0	0	1	1	0	0	0	0	1	0	2	0	0	2	1	0	102.5	53.5
266306210001	2663062100	1	0	69	1	0	5	1	1	1	0	1	2	1	0	1	0	0	0	0	0	0	0	0	0	0	0	0	0	0	0	0	1	0	0	0	0	0	1	1	1	1	0	0	6	0	0	119.5	70.5
271806118001	2718061180	1	1	69	0	0	2	1	1	0	0	0	2	2	0	1	0	1	0	0	0	0	0	0	0	0	1	0	1	0	1	0	0	1	1	1	0	0	0	1	2	2	1	1	3	1	0	115.5	58.5
280154328002	2801543280	1	1	69	0	0	4	1	1	2	0	0	0	1	0	0	1	0	0	0	0	0	0	0	0	0	0	0	1	0	0	0	0	0	0	1	0	3	0	0	1	1	0	2	4	0	1	149	86
285502115002	2855021150	1	0	69	0	0	5	1	1	0	1	0	0	2	0	0	0	1	0	0	0	0	0	0	0	0	1	0	1	1	0	0	0	0	0	0	0	2	0	0	0	0	0	1	5	0	0	102.5	62.5
296331221001	2963312210	1	0	69	1	0	4	1	1	2	0	1	2	2	0	0	1	0	0	0	1	0	0	0	0	1	0	0	0	0	0	1	0	1	1	0	0	5	0	0	1	2	1	0	6	0	1	123	92
296331335001	2963313350	1	0	69	0	0	4	0	1	0	0	0	2	2	0	1	1	0	0	1	1	0	0	1	0	0	1	0	0	0	0	0	0	1	0	0	0	8	0	0	1	2	1	0	3.5	1	1	135	59
298631208001	2986312080	1	1	69	0	0	4	1	1	1	0	1	2	2	0	1	0	0	0	0	0	0	0	1	0	0	1	0	0	0	0	0	0	1	0	1	0	3	0	1	0	0	0	1	6	0	1	112.5	71.5
321659108002	3216591080	1	0	69	0	0	3	1	1	0	0	0	0	2	0	0	1	0	0	0	0	0	1	1	0	1	1	1	1	0	0	0	0	0	0	0	0	8	0	0	0	0	0	1	9	1	1	101.5	64
324045104001	3240451040	1	0	69	1	0	3	0	1	0	0	0	2	2	1	1	0	0	0	0	0	0	0	1	0	0	0	0	0	1	1	0	1	1	0	0	1	3	0	1	1	2	1	0	12	0	0	132.5	68.5
324045104002	3240451040	1	1	69	0	0	3	0	1	0	0	0	2	2	0	1	1	1	0	0	0	1	0	0	0	0	1	0	0	0	1	0	1	1	1	1	0	7	0	0	1	1	0	2	3	1	0	198	85
324045106002	3240451060	1	0	69	1	0	4	0	1	1	0	1	2	2	0	0	1	1	0	1	0	0	0	1	0	0	0	0	0	0	0	0	0	0	0	0	0	6	0	0	0	1	1	1	6.5	0	1	161	89.5
324045225001	3240452250	1	1	69	0	0	4	1	1	0	0	0	2	1	0	0	0	0	0	0	0	1	0	0	1	0	0	0	1	1	0	0	0	0	0	1	0	4	0	0	1	1	1	1	6	0	0	136	80.5
325306301002	3253063010	1	0	69	1	0	1	1	1	0	0	0	2	2	0	0	0	1	0	1	1	0	0	1	0	0	1	1	1	0	1	0	0	0	1	0	0	6	0	0	2	2	2	0	7	1	0	123.5	77
325554105001	3255541050	1	1	69	1	0	3	1	1	2	0	0	2	1	0	0	1	0	0	0	1	0	0	0	0	1	0	0	0	0	0	0	0	0	0	1	0	5	1	0	1	1	1	0	8	0	1	138.5	78.5
330102101002	3301021010	1	1	69	1	0	3	0	0	3	0	1	1	1	1	1	1	1	0	0	0	0	1	1	0	0	0	0	0	0	0	0	0	1	0	1	0	6	1	1	1	1	1	2	6	1	1	140	80
330102210002	3301022100	1	0	69	1	0	5	1	1	2	0	0	2	2	0	0	0	1	0	0	1	0	0	1	0	0	0	0	0	0	0	0	0	1	0	0	0	3	1	0	1	1	1	3	3	0	1	97.5	57.5
330131325002	3301313250	1	1	69	0	0	5	1	1	0	1	0	2	2	0	0	0	0	0	0	0	0	0	1	0	0	1	0	0	0	0	0	0	1	1	1	0	2	0	0	1	2	0	1	9	0	0	98.5	65
334002103001	3340021030	1	1	69	0	0	4	0	1	1	1	0	0	1	0	0	0	0	0	0	1	0	1	0	0	0	0	0	0	0	0	0	1	0	0	1	0	0	0	0	0	1	0	2	3	0	0	170.5	101
336059116002	3360591160	1	1	69	0	0	4	1	1	1	1	0	0	0	0	0	0	0	0	0	0	0	0	1	0	0	1	0	1	0	0	0	0	1	1	1	0	2	1	0	0	2	1	0	2	1	1	115.5	69
014051124002	0140511240	1	1	70	0	1	3	0	1	1	0	0	2	1	1	1	0	0	0	0	0	0	0	0	0	0	1	0	1	0	1	0	0	1	0	1	0	3	0	0	1	2	1	1	4	1	1	173	92
031106303001	0311063030	1	0	70	1	1	4	1	1	0	0	0	2	2	0	0	0	0	0	0	0	0	0	0	0	0	0	0	1	0	0	0	0	0	0	0	0	2	0	0	0	2	0	3	6	0	0	129.5	87
046746221001	0467462210	1	0	70	0	1	4	1	1	0	1	1	0	0	1	0	0	1	0	0	0	0	1	1	0	0	1	0	0	1	0	0	0	0	1	0	0	5	0	0	2	0	0	1	3	1	1	138.5	85.5
051606122002	0516061220	1	0	70	0	0	9	1	1	0	0	0	2	2	0	1	0	0	0	0	1	0	0	0	0	0	1	0	1	0	0	0	0	1	1	0	0	3	0	0	0	0	0	0	3	1	0	105.5	60
056043310002	0560433100	1	1	70	0	0	5	1	1	0	1	0	2	2	0	0	0	0	1	1	1	0	1	1	0	0	1	1	1	0	1	0	0	1	0	1	0	7	1	0	2	2	1	1	5	1	0	118	73.5
056604111002	0566041110	1	0	70	0	0	3	1	1	0	1	0	2	2	0	0	0	0	0	0	0	0	0	0	0	0	0	0	1	0	0	0	0	0	0	0	0	2	1	0	1	1	1	0	6	1	0	144	83
056604208002	0566042080	1	0	70	0	0	3	1	1	0	0	0	2	2	0	0	0	0	0	0	0	0	0	0	0	0	1	0	1	0	0	0	0	1	0	0	0	3	0	0	0	0	0	0	3	0	1	125	73
057457224001	0574572240	1	1	70	0	1	5	1	1	0	0	0	2	1	0	1	0	0	0	0	0	0	0	0	0	0	1	1	1	0	1	0	0	0	0	1	0	5	0	0	0	0	0	2	9	0	0	138.5	83.5
058202329001	0582023290	1	0	70	0	0	4	0	1	1	1	1	2	2	0	0	0	0	1	0	0	0	0	1	0	0	1	0	0	0	0	0	0	0	1	0	0	3	0	0	1	1	1	1	4	1	1	120	75
058659124001	0586591240	1	1	70	0	0	3	1	0	0	0	0	2	2	1	0	0	0	0	0	0	0	0	0	0	0	1	0	1	0	0	0	0	0	0	1	0	2	0	0	1	1	0	0	2	1	0	139.5	75
060440117001	0604401170	1	1	70	0	0	2	1	1	2	0	0	2	2	0	0	1	0	0	0	0	0	0	0	0	0	1	0	1	0	0	0	0	0	0	1	0	4	0	0	1	1	0	2	5	1	1	164.5	79.5
064604108001	0646041080	1	0	70	0	0	3	0	0	1	1	0	2	1	0	1	1	0	0	0	0	0	0	0	0	0	0	0	0	0	0	0	0	0	1	0	0	4	0	0	0	2	0	1	8	0	1	136	70
065546203002	0655462030	1	0	70	1	1	4	1	1	3	0	1	2	2	0	0	1	0	0	0	0	0	1	0	0	0	1	0	0	0	0	0	0	0	0	0	0	5	0	0	1	2	0	0	9	0	1	118.5	82.5
065546307002	0655463070	1	1	70	1	1	2	1	1	1	0	0	2	2	0	0	1	0	0	0	1	0	0	1	0	0	1	0	0	0	0	0	0	1	0	1	0	4	1	0	1	2	1	2	7	0	1	110.5	77
074631102001	0746311020	1	0	70	0	0	7	1	1	0	0	0	2	1	0	0	0	0	0	0	0	0	0	1	0	0	0	0	0	0	0	0	0	0	0	0	0	1	0	0	1	1	0	0	10	0	0	120.5	72
075504204001	0755042040	1	0	70	0	0	5	0	1	0	0	0	2	2	0	0	0	0	0	0	0	0	0	1	0	0	1	0	0	0	0	0	0	0	0	0	0	0	0	0	1	1	1	0	8	0	1	134	68
105381322001	1053813220	1	0	70	0	0	4	0	1	1	0	0	2	2	0	0	0	0	0	1	1	0	0	1	0	1	1	0	1	0	0	0	0	0	1	0	0	5	0	0	2	2	1	0	1	1	1	103.5	57
110131207002	1101312070	1	0	70	0	1	2	0	1	0	0	1	2	2	0	0	0	0	0	1	0	0	1	0	0	0	0	0	1	0	0	0	0	0	0	0	0	4	0	0	1	1	1	1	7	1	1	129.5	59
122490110001	1224901100	1	0	70	1	0	3	1	1	1	1	0	2	1	0	0	0	0	0	0	0	0	0	0	0	0	1	1	0	0	0	0	0	0	0	0	0	0	0	1	1	1	1	2	4.5	0	1	136	75
122490125001	1224901250	1	0	70	1	0	4	1	1	1	0	1	2	2	0	0	0	1	0	0	0	0	1	1	0	0	1	1	1	0	0	0	0	0	0	0	0	5	1	1	2	2	0	2	5	1	1	118	68.5
122490125002	1224901250	1	0	70	0	0	4	1	1	0	0	0	2	2	0	0	0	0	0	0	0	0	1	1	0	0	1	0	1	1	0	1	1	1	1	0	0	0	0	0	0	2	0	0	9	1	1	148	82.5
122490329001	1224903290	1	1	70	1	0	1	0	0	1	0	1	2	1	0	0	0	0	0	0	0	0	0	0	0	0	0	0	0	0	0	0	0	0	0	1	0	0	1	1	1	0	1	2	6	0	1	107.5	65.5
138202205001	1382022050	1	0	70	0	0	4	0	1	0	1	1	1	1	0	0	0	0	0	0	1	0	0	1	0	0	0	0	1	0	0	0	0	0	1	0	0	4	0	0	2	1	0	0	5.5	1	1	126.5	66
141154313001	1411543130	1	0	70	0	1	2	1	1	0	1	1	2	1	0	0	1	0	0	0	1	0	0	1	1	0	1	0	0	0	0	0	0	0	0	0	0	7	0	1	1	1	0	1	6	0	0	145.5	88
142403209002	1424032090	1	0	70	0	0	4	0	0	1	0	1	2	1	0	0	0	0	0	0	1	0	0	1	0	0	1	0	1	1	0	0	0	0	0	0	0	3	0	0	1	2	1	1	6.5	0	1	124	73.5
144016203001	1440162030	1	0	70	1	0	1	0	0	3	0	1	1	1	0	0	0	0	0	0	1	0	0	0	0	0	0	0	0	1	0	0	0	0	0	0	0	1	1	1	1	1	0	1	7	0	1	102	67
154044229001	1540442290	1	0	70	0	1	4	1	1	0	0	1	2	1	0	0	0	0	0	0	0	0	0	0	0	0	0	0	0	1	0	0	0	0	0	0	0	0	1	0	1	1	0	1	8	0	1	119	64
154631126001	1546311260	1	0	70	1	0	4	1	1	1	1	0	2	1	1	1	0	0	0	0	0	0	0	0	0	0	0	0	0	0	0	0	0	0	0	0	0	2	0	1	1	1	1	0	8	0	1	135.5	90
160104111001	1601041110	1	1	70	0	0	2	0	0	2	1	1	2	1	1	1	1	0	0	0	0	0	0	0	0	0	1	0	1	1	0	0	0	1	1	1	0	4	1	0	0	2	0	0	6	1	1	142	77
162431312001	1624313120	1	0	70	0	0	3	0	0	1	0	1	1	1	0	0	0	0	0	0	1	0	0	0	0	0	0	0	0	0	0	0	0	0	0	0	0	3	0	0	0	0	0	1	6	0	1	143.5	86
166006105001	1660061050	1	0	70	0	0	5	1	1	0	0	0	2	2	0	0	0	0	0	1	1	0	1	1	1	1	1	0	1	1	0	0	0	0	1	0	0	8	0	0	2	2	1	0	2.5	1	0	111.5	71
174643108002	1746431080	1	1	70	0	1	6	1	1	1	0	0	2	2	0	1	0	0	0	0	0	0	0	1	0	0	1	0	1	1	1	1	0	1	1	1	0	5	0	1	1	2	0	0	5	1	0	152	85.5
177402224001	1774022240	1	0	70	0	1	4	0	1	1	1	1	2	1	1	0	0	0	0	0	0	1	0	1	0	0	1	1	1	1	1	0	0	0	0	0	0	5	0	1	1	1	0	0	6	1	0	145	72
207406119001	2074061190	1	0	70	0	1	3	1	1	0	0	0	0	1	0	0	1	0	0	0	0	0	0	0	0	0	0	0	0	0	0	0	0	0	1	0	0	1	0	0	1	0	1	2	5.5	0	1	120.5	60
211154215001	2111542150	1	1	70	1	1	4	0	0	3	0	0	2	0	0	0	0	0	0	0	0	0	0	0	0	0	0	0	0	0	0	0	0	0	0	1	0	0	0	0	1	1	1	2	7	0	0	126	63
211176301002	2111763010	1	1	70	0	0	2	0	0	2	1	0	2	1	0	0	0	0	0	0	0	0	0	0	0	0	0	0	1	0	0	0	0	0	0	1	0	2	0	0	0	1	0	0	4	0	1	151	88
242702209002	2427022090	1	0	70	0	1	5	1	1	0	0	0	2	1	1	0	0	1	0	0	0	0	0	0	0	0	0	0	0	0	0	1	0	0	0	0	0	2	1	0	0	0	0	0	3	1	1	151	84
244676204001	2446762040	1	1	70	0	1	5	1	1	0	0	1	0	2	0	0	0	0	0	0	0	0	0	0	0	0	1	0	1	0	0	0	0	0	0	1	0	3	0	0	1	1	0	1	5	1	0	156.5	75.5
265576318002	2655763180	1	1	70	0	0	3	1	1	0	0	0	2	2	0	1	1	0	0	0	0	0	0	1	0	0	1	0	1	0	0	1	0	0	0	1	0	6	0	0	0	2	0	1	3	1	0	118.5	67
268606315001	2686063150	1	1	70	0	0	3	1	1	0	0	1	2	2	0	1	0	0	0	0	1	0	0	0	0	0	1	0	1	0	0	0	0	1	1	1	0	0	0	0	0	2	0	1	4.5	1	1	150.5	88.5
271806125001	2718061250	1	1	70	0	0	5	1	1	1	1	1	2	1	0	1	0	0	0	0	0	1	0	1	0	0	1	0	1	0	0	1	0	1	1	1	0	6	0	0	1	2	0	0	2	1	0	168.5	73
281116313002	2811163130	1	1	70	0	0	2	0	0	3	0	0	2	1	0	1	0	0	0	0	0	0	1	0	0	0	1	0	0	0	0	1	0	1	1	1	0	5	0	0	1	2	1	0	8	0	1	184	72.5
288251325002	2882513250	1	1	70	1	1	4	1	1	0	0	0	2	2	0	0	0	0	0	0	0	0	0	0	0	0	1	0	1	0	0	0	0	0	0	1	0	3	1	0	1	1	1	3	6	1	1	138.5	76
291676219001	2916762190	1	1	70	0	0	2	1	1	0	1	0	2	2	1	0	0	0	0	0	0	0	0	0	0	0	0	0	1	0	0	0	0	1	0	1	0	1	0	0	2	2	2	1	5	1	1	144	86
291676301001	2916763010	1	1	70	0	0	3	1	1	0	0	0	2	1	1	0	0	0	0	0	0	0	0	1	0	0	0	0	0	0	0	0	0	0	0	1	0	2	0	1	0	0	1	2	6	0	1	145.5	90
291676301002	2916763010	1	1	70	1	0	3	1	0	1	0	0	2	1	0	0	1	0	0	0	0	0	0	0	0	0	0	0	0	0	0	1	0	1	1	1	0	3	0	0	1	1	2	0	5	1	1	134	85
295331305002	2953313050	1	1	70	0	1	2	0	0	1	0	0	0	2	0	0	1	0	0	0	0	0	0	1	0	0	0	0	0	0	0	0	0	0	1	1	0	4	0	0	1	2	0	0	3.5	1	1	126	72
296331111002	2963311110	1	0	70	0	1	5	1	1	0	0	0	2	2	0	1	1	0	0	0	0	0	0	0	0	0	0	0	1	1	0	0	0	0	0	0	0	4	0	0	0	0	0	0	6	1	0	120.5	61.5
298245112001	2982451120	1	0	70	0	0	4	0	1	0	0	0	1	0	0	0	1	0	0	0	0	0	0	1	0	0	1	0	0	0	0	0	0	0	0	0	0	3	0	0	0	0	0	0	8	0	1	113	66
320146320002	3201463200	1	0	70	0	1	4	1	1	0	0	1	2	1	0	0	0	0	0	0	0	0	0	0	0	0	0	0	0	0	0	0	0	0	0	0	0	2	0	0	0	1	0	0	4	0	1	180.5	91.5
321131304002	3211313040	1	0	70	1	1	1	0	1	1	0	0	1	2	0	0	1	0	0	0	1	0	1	0	0	0	0	0	0	0	0	0	0	0	0	0	0	0	0	0	1	1	1	0	6	0	0	139	72
324681315002	3246813150	1	1	70	0	0	4	0	1	0	0	0	2	1	0	0	0	0	0	0	0	0	0	0	0	0	1	0	0	1	1	0	0	0	0	1	0	3	1	0	0	0	0	1	4.5	0	1	130.5	70
325306108001	3253061080	1	0	70	0	0	4	1	1	1	0	0	2	2	0	0	0	0	0	0	0	0	0	0	0	0	0	0	0	0	0	0	0	0	0	0	0	0	0	0	0	0	0	0	3	0	0	115.5	76
325306225002	3253062250	1	1	70	0	0	4	1	1	2	0	0	2	1	0	0	1	0	0	0	1	0	0	1	0	0	0	0	1	1	0	0	0	0	0	1	1	3	0	0	0	1	0	0	9	0	1	123.5	68
325554325001	3255543250	1	0	70	1	0	3	0	0	1	0	0	2	2	0	1	1	0	0	1	1	1	0	1	0	0	1	0	1	1	0	0	0	1	0	0	0	8	0	0	0	1	0	1	7	0	1	148.5	88
326346101002	3263461010	1	0	70	1	0	4	1	1	1	0	0	0	1	0	0	1	0	0	0	1	0	0	0	0	0	1	0	0	0	0	0	0	0	0	0	0	5	1	0	0	0	0	2	6	0	0	155	76.5
326346208001	3263462080	1	0	70	1	0	3	1	1	0	0	0	2	2	0	0	1	0	0	0	0	0	0	1	0	0	1	0	1	1	0	0	0	0	1	0	0	3	0	1	1	2	0	0	8	0	0	124	71.5
326346220001	3263462200	1	0	70	0	0	4	1	1	1	0	0	1	2	0	0	0	0	0	0	0	0	0	1	0	0	1	0	0	1	0	0	0	0	0	0	0	4	0	0	0	1	0	1	11	0	0	145	98
330102210001	3301022100	1	0	70	0	0	5	1	1	0	0	0	2	1	1	0	0	0	0	0	0	0	0	0	0	0	1	0	0	0	0	0	0	0	0	0	0	2	0	0	1	1	1	1	4	0	1	144.5	76.5
330404311001	3304043110	1	0	70	1	1	5	1	1	1	0	0	2	1	1	0	0	0	0	0	0	0	0	0	0	0	1	0	0	0	0	0	0	0	1	0	0	2	0	0	1	1	1	0	6	0	1	138.5	83
334631127001	3346311270	1	0	70	1	1	1	1	1	0	0	0	2	2	1	0	0	0	0	0	0	0	0	0	0	0	1	0	0	0	0	0	0	0	0	0	0	2	0	1	1	1	0	1	8	1	0	158.5	68
010233104001	0102331040	1	0	71	1	1	4	1	0	2	0	1	2	0	0	0	0	0	0	0	0	0	0	0	0	0	1	0	0	0	0	0	0	0	0	0	0	1	1	0	1	1	1	0	6	0	1	97.5	60
010446227002	0104462270	1	0	71	0	0	4	0	1	0	0	0	2	2	0	0	0	1	0	0	0	0	0	1	0	0	1	0	0	0	0	0	0	1	0	0	0	3	1	0	1	2	1	0	7	0	1	102	68.5
010446318001	0104463180	1	0	71	1	1	6	1	1	0	0	1	1	2	0	0	0	0	0	0	0	0	0	0	0	0	1	0	1	0	0	0	0	0	0	0	0	1	1	1	0	1	0	1	10	0	1	105.5	71
010451109002	0104511090	1	1	71	1	0	2	1	1	1	0	0	2	1	1	0	0	0	0	0	0	0	0	0	0	0	1	0	0	0	0	0	0	0	0	1	0	2	1	1	1	1	1	0	8	0	1	149.5	87.5
014051313002	0140513130	1	1	71	0	1	5	1	1	0	0	0	2	1	0	0	0	0	0	0	0	0	0	0	0	0	1	0	1	0	0	0	1	1	0	1	0	3	0	0	0	1	0	2	5	1	1	144	79
031106109002	0311061090	1	0	71	1	0	3	1	1	1	0	1	2	2	0	0	0	0	0	0	0	0	0	0	0	0	1	0	1	1	0	0	0	0	0	0	0	1	0	0	0	1	0	1	8	1	1	120	67.5
054054112001	0540541120	1	0	71	0	0	3	0	1	0	0	1	2	2	0	0	0	0	0	0	0	0	0	1	0	1	1	0	0	0	0	0	0	0	1	0	0	0	0	0	1	1	2	1	4	1	0	127	75
054249206001	0542492060	1	1	71	0	0	5	1	1	0	1	0	2	2	0	0	1	0	0	0	0	0	0	1	0	0	1	0	1	0	0	0	0	1	1	1	0	5	1	0	0	1	0	0	10	1	1	127.5	87.5
056043107001	0560431070	1	0	71	1	1	3	1	1	1	0	1	2	2	1	0	0	1	0	1	0	0	0	0	0	1	1	0	0	0	0	0	0	0	0	0	0	0	1	1	0	0	0	0	5	1	1	138	81
056059205002	0560592050	1	1	71	0	0	1	1	1	0	0	0	2	2	0	0	0	0	0	0	0	0	0	0	0	0	1	0	0	0	0	0	0	0	0	1	0	0	0	0	1	1	1	1	1	1	1	160	78.5
058202325002	0582023250	1	1	71	0	1	3	0	1	0	0	1	2	2	0	1	0	0	0	0	0	0	0	0	0	0	1	0	0	0	0	0	0	1	0	1	0	4	1	0	1	0	1	0	4	1	1	137.5	83.5
060481310001	0604813100	1	0	71	0	0	3	1	1	2	0	0	2	1	0	0	0	0	0	0	0	0	1	0	0	0	0	0	0	0	0	0	0	0	0	0	0	1	0	0	0	1	0	3	6	0	1	117.5	72
064033114002	0640331140	1	0	71	1	0	2	1	0	2	0	0	2	2	0	0	0	0	0	0	1	0	0	0	0	1	0	0	0	1	0	0	0	0	0	0	0	2	1	0	0	1	0	2	8	0	0	127.5	69.5
064033201002	0640332010	1	1	71	1	0	2	1	1	1	0	1	2	2	0	0	0	0	0	0	0	0	0	1	0	0	1	0	0	0	0	0	0	0	1	1	0	0	0	0	1	1	1	1	5	1	1	90	58.5
089676124001	0896761240	1	0	71	1	1	2	1	1	1	1	0	0	0	0	0	0	0	0	0	0	0	0	1	0	0	0	0	0	0	0	0	0	0	0	0	0	1	0	0	0	0	0	2	9	0	1	117	68
089676321001	0896763210	1	0	71	0	0	1	0	0	3	0	1	1	0	0	1	1	0	0	0	1	0	0	0	0	1	0	0	0	0	0	0	0	0	0	0	0	0	0	0	0	2	1	0	6	1	1	132.5	71
117489108002	1174891080	1	0	71	1	1	2	0	1	0	0	1	2	1	0	0	0	0	0	0	0	0	0	0	0	0	1	0	0	0	0	0	0	0	0	0	0	1	1	1	1	1	1	1	7	1	1	130.5	83.5
122490226002	1224902260	1	1	71	1	0	3	1	1	1	0	0	2	2	0	0	0	0	0	0	0	0	0	0	0	0	1	0	1	1	0	0	0	0	0	1	0	3	0	1	1	1	1	1	3	1	1	133	66.5
134902105002	1349021050	1	0	71	1	0	6	1	1	0	0	0	2	2	0	1	0	1	0	0	0	0	0	1	0	0	1	1	1	1	0	0	0	1	1	0	0	7	0	1	1	2	1	0	6	1	1	109.5	58
134902110001	1349021100	1	1	71	1	1	3	1	1	1	0	1	2	2	0	0	0	0	0	0	0	0	0	0	0	0	0	0	0	0	0	0	0	0	0	1	0	0	0	1	1	1	1	0	8	1	1	119	61
141154118001	1411541180	1	1	71	0	0	4	1	1	0	1	1	1	2	0	0	0	0	0	0	1	0	1	0	0	0	1	0	1	0	1	0	0	1	0	1	0	5	0	0	1	1	0	3	5	1	0	157	81.5
141154316002	1411543160	1	0	71	1	0	5	1	1	1	0	0	2	1	0	0	0	0	0	0	0	0	0	1	0	0	0	0	1	1	0	0	0	1	1	0	0	1	1	0	1	1	1	0	6	0	1	132	72.5
142403305002	1424033050	1	0	71	0	0	4	0	0	1	0	0	2	2	0	0	0	1	0	0	1	0	0	1	0	0	0	1	1	0	0	0	0	1	1	0	0	4	0	0	1	2	1	1	7	1	1	101	57.5
154044122001	1540441220	1	1	71	0	1	5	0	1	0	1	1	2	1	0	0	0	0	0	0	0	0	1	0	0	0	1	0	1	1	1	0	0	1	1	1	0	2	0	0	1	2	0	1	3	1	1	131.5	71.5
154676215002	1546762150	1	0	71	0	0	6	1	1	0	0	0	2	2	0	0	0	1	0	0	0	0	0	1	0	0	0	0	1	0	0	0	0	0	1	0	0	4	0	0	2	2	0	0	3	1	1	128.5	76
171159210002	1711592100	1	0	71	0	0	3	1	1	0	0	1	1	2	1	0	0	0	0	0	1	0	0	0	0	0	0	0	1	1	1	0	0	1	1	0	0	2	0	0	1	2	0	0	9	1	0	193	91.5
174643222002	1746432220	1	1	71	1	1	4	1	1	0	0	1	2	1	0	0	0	0	0	0	0	0	0	0	0	0	0	1	0	0	0	0	0	0	1	1	0	1	1	1	1	1	1	3	9	1	0	118	71.5
175531221002	1755312210	1	0	71	1	0	4	1	1	2	0	0	2	2	0	0	0	0	0	0	0	0	0	0	0	1	0	0	0	1	0	1	0	1	1	0	0	3	0	0	2	2	1	0	5	1	1	124	73
184037312001	1840373120	1	0	71	1	0	2	0	0	3	0	0	1	0	0	1	1	0	0	0	0	0	1	0	0	0	1	0	0	0	0	0	0	0	0	0	0	6	1	0	0	0	0	3	9	0	1	134	74
202454301001	2024543010	1	0	71	0	0	5	1	1	0	0	1	0	1	0	0	1	0	0	1	0	0	0	0	0	0	1	0	0	1	0	0	0	0	0	0	0	5	1	1	1	2	2	0	5	0	1	115.5	64
204906214001	2049062140	1	0	71	0	0	5	1	1	0	1	0	2	2	1	0	0	0	0	1	1	0	0	1	0	0	1	0	1	0	0	0	0	0	0	0	0	5	0	0	0	0	0	1	4	0	1	151	83
205304323002	2053043230	1	1	71	0	0	2	0	0	1	0	1	2	1	0	0	0	0	0	0	0	0	0	0	0	0	0	0	0	0	0	0	0	0	0	1	0	2	0	0	0	0	0	0	6	0	1	113.5	61
242702132002	2427021320	1	0	71	1	0	3	1	1	1	0	0	2	1	1	0	0	0	0	0	0	0	0	0	0	0	1	0	1	0	1	0	0	0	0	0	0	0	1	0	1	1	0	2	4	0	1	132	79
244604219001	2446042190	1	1	71	0	0	6	1	1	0	0	0	1	1	1	0	0	0	0	0	0	0	0	0	0	0	0	0	0	0	0	0	0	0	0	1	0	1	0	0	1	1	0	1	7	0	1	116.5	52.5
261676214002	2616762140	1	1	71	1	1	4	0	0	0	0	0	2	0	0	0	0	1	0	0	0	0	0	0	0	0	1	1	1	0	0	0	0	0	1	1	0	5	0	0	0	0	0	0	2	1	0	131	76
265359126001	2653591260	1	0	71	0	0	5	1	1	1	0	0	1	1	0	0	0	0	0	0	0	0	0	1	0	0	1	0	0	0	0	0	0	0	0	0	0	2	1	0	1	1	1	0	1	0	0	116	55.5
266306201001	2663062010	1	1	71	0	0	5	1	1	0	1	0	1	0	0	0	0	1	0	0	0	0	0	0	0	0	0	0	0	0	0	0	0	0	0	1	0	3	1	1	0	0	1	1	6	0	0	150.5	78.5
266306206001	2663062060	1	0	71	1	1	5	1	1	1	0	0	2	1	0	1	0	0	0	0	0	0	0	0	0	0	0	0	1	0	0	0	0	1	1	0	0	3	1	0	2	2	1	3	10	1	0	116.5	68
266306305001	2663063050	1	0	71	1	0	3	1	1	0	0	0	2	1	1	0	0	1	0	0	0	0	0	0	0	0	0	0	0	0	0	1	0	0	0	0	0	0	1	1	1	1	1	1	2	1	0	137	75
266306323002	2663063230	1	0	71	0	0	4	1	1	0	0	1	0	2	0	0	0	0	0	0	0	0	0	0	0	0	1	0	0	0	0	0	0	0	0	0	0	1	0	0	1	0	0	0	4	1	0	111	57.5
268606307002	2686063070	1	0	71	1	1	2	1	1	0	0	1	2	2	0	0	0	1	0	0	0	0	0	0	0	0	1	0	1	0	0	0	0	1	1	0	0	2	1	0	1	1	1	1	6	0	1	110.5	62
296081230001	2960812300	1	0	71	1	1	2	1	1	0	1	0	1	1	0	0	0	0	0	0	0	0	0	0	0	0	0	0	0	0	0	0	0	0	0	0	0	0	1	1	0	1	0	0	5	0	0	122	70
320146218001	3201462180	1	0	71	0	0	3	1	1	0	1	0	2	1	0	1	0	1	0	0	1	0	0	1	0	0	1	0	1	0	0	0	0	1	1	0	0	7	0	0	2	2	2	1	6	1	1	150	73.5
321131216002	3211312160	1	0	71	0	0	3	0	0	1	0	0	2	1	0	1	0	0	0	0	0	0	0	0	0	0	1	0	0	1	0	0	0	0	0	0	0	4	0	0	1	1	2	2	6	0	1	127	63
321659215002	3216592150	1	0	71	1	0	5	0	0	2	1	1	2	2	1	0	0	0	0	0	1	0	0	0	0	0	1	0	1	1	1	0	0	0	1	0	0	3	1	1	1	2	1	0	12	1	1	164.5	78
324078327002	3240783270	1	1	71	0	0	1	0	0	1	0	1	1	1	1	0	1	0	0	0	1	0	0	0	0	0	0	0	0	0	0	0	0	0	0	1	0	3	0	0	1	1	1	1	7	0	1	139	67.5
330102213002	3301022130	1	0	71	0	0	4	1	1	2	0	0	2	0	1	0	0	0	0	0	0	0	0	0	0	0	0	0	0	1	0	0	0	0	1	0	0	1	0	0	1	1	1	1	6	0	1	133.5	78.5
330102216002	3301022160	1	1	71	1	1	7	1	1	0	0	1	2	0	1	0	0	0	0	0	0	0	0	0	0	0	0	0	1	0	0	0	0	0	0	1	0	0	1	1	0	0	0	1	2	0	1	173	94
330131103001	3301311030	1	0	71	1	0	3	1	1	0	0	0	2	0	1	0	0	0	0	0	1	0	0	0	0	0	1	0	0	0	0	0	0	0	0	0	0	3	1	1	1	1	1	0	8	0	0	127.5	71.5
330131104002	3301311040	1	0	71	0	0	3	1	1	1	0	0	1	2	0	0	0	0	0	0	0	0	0	1	0	0	0	0	0	0	0	0	0	0	1	0	0	1	0	0	1	2	1	0	6	1	0	107.5	68
338231105001	3382311050	1	0	71	1	0	3	0	0	1	0	0	2	1	0	1	1	0	0	0	1	0	0	0	0	0	0	0	0	0	0	0	0	0	0	0	0	5	0	0	1	2	1	1	7	0	1	124	54
347763224001	3477632240	1	0	71	0	0	5	1	1	0	0	1	2	2	0	0	0	0	0	0	0	0	0	0	0	0	0	0	0	1	0	0	0	0	0	0	0	0	0	0	1	1	1	0	3	0	1	98.5	59.5
010206307001	0102063070	1	0	72	1	1	2	1	1	0	0	0	2	2	0	0	0	0	0	0	0	0	0	0	0	0	0	0	0	0	0	0	0	0	1	0	0	0	1	1	1	1	1	0	6.5	1	1	106	68
010233118002	0102331180	1	0	72	1	0	4	1	1	1	0	1	2	2	0	1	0	0	0	0	1	0	0	0	0	0	0	0	0	0	0	0	0	0	1	0	0	4	0	0	1	1	0	2	4	0	1	126	67.5
010446114001	0104461140	1	1	72	0	0	4	0	0	1	0	0	2	2	0	0	1	1	0	0	0	0	0	0	0	0	1	0	1	0	0	0	0	0	1	1	0	5	0	0	2	2	1	0	4	1	1	154.5	71.5
010451315001	0104513150	1	1	72	0	0	4	1	1	0	1	0	2	2	0	0	0	0	0	0	0	0	0	1	0	0	1	0	1	1	0	0	1	1	0	1	0	2	0	0	1	1	1	1	2	1	0	112	71.5
010451322001	0104513220	1	1	72	0	0	7	1	1	0	0	0	2	1	0	0	0	1	0	0	0	0	0	1	0	0	1	0	1	0	0	0	0	1	0	1	0	3	0	0	1	0	1	0	5.5	0	1	112.5	72
051606119001	0516061190	1	0	72	0	0	3	1	1	0	1	0	2	1	0	0	0	0	0	0	0	0	0	0	0	1	0	0	1	1	0	0	0	0	0	0	0	0	0	0	0	1	0	1	2	1	0	183	87
056043131001	0560431310	1	0	72	1	0	3	1	1	1	0	0	2	2	0	0	0	1	0	0	0	0	0	1	0	1	1	1	1	0	1	0	0	0	1	0	0	7	1	1	1	2	1	0	1	1	0	137.5	85.5
056059309001	0560593090	1	0	72	0	0	4	1	1	0	1	0	2	1	0	0	0	0	0	0	0	0	0	1	0	0	1	0	1	1	0	1	0	0	0	0	0	0	0	0	1	1	1	0	5	1	0	110	67.5
056346106002	0563461060	1	0	72	1	0	3	1	1	1	0	0	2	1	1	1	0	0	0	0	0	0	0	0	0	0	1	0	1	0	0	0	0	0	0	0	0	3	1	1	0	0	0	0	8	0	1	131	73
056604131002	0566041310	1	0	72	0	0	2	1	1	0	0	0	1	0	0	0	0	0	0	0	0	0	0	0	0	0	0	0	1	1	0	0	0	0	0	0	0	2	0	0	0	0	1	0	6	1	0	152	73.5
058659310002	0586593100	1	0	72	1	0	2	1	1	2	0	0	2	1	1	0	0	1	0	0	0	0	0	0	0	0	1	0	1	0	0	0	0	0	0	0	0	3	1	1	1	1	0	0	5	0	0	140.5	81.5
064028102001	0640281020	1	0	72	0	1	3	0	0	2	1	1	1	0	0	0	0	0	0	0	0	0	0	0	0	0	1	0	0	0	0	0	0	0	0	0	0	1	0	0	1	1	1	1	7	0	1	107	63.5
074004303001	0740043030	1	0	72	1	1	2	0	0	3	0	1	2	2	0	0	1	0	0	1	1	0	1	1	0	1	1	1	1	0	1	0	0	1	1	0	0	0	0	1	2	2	2	2	4	1	1	128.5	83
116006207001	1160062070	1	1	72	0	0	5	0	1	0	0	0	0	0	0	1	1	0	0	0	0	0	0	1	0	0	0	0	1	0	0	0	0	1	0	1	0	5	0	0	0	0	0	0	8	1	1	146	76.5
122490219002	1224902190	1	1	72	0	0	4	1	1	0	0	1	2	2	0	0	0	1	0	0	0	0	0	0	0	0	0	1	1	0	0	0	0	0	1	1	0	0	0	0	0	2	0	1	8	0	0	124	70
124099317001	1240993170	1	0	72	0	0	4	1	1	1	1	0	2	1	0	0	0	0	0	0	0	0	0	0	0	0	1	0	1	0	0	0	1	0	0	0	0	3	0	0	1	1	1	0	6	0	1	111	58
134902117002	1349021170	1	1	72	1	0	3	1	1	0	0	0	2	2	0	0	0	0	0	0	0	0	0	0	0	0	1	0	1	0	0	0	0	1	0	1	0	3	0	0	2	2	1	0	2	1	1	144	72.5
155676302001	1556763020	1	0	72	1	0	3	0	1	0	0	0	0	1	0	0	1	1	0	0	0	0	0	1	0	1	0	0	0	1	0	0	0	0	0	0	0	6	1	1	1	2	2	1	6	0	1	130	79
158278209001	1582782090	1	1	72	0	0	5	0	1	0	1	0	2	1	0	0	0	0	0	0	0	0	0	0	0	0	0	0	0	1	1	0	1	0	1	1	0	2	0	0	0	1	0	1	2	1	1	156	63.5
171159111002	1711591110	1	0	72	1	0	4	1	1	0	0	0	2	2	1	0	0	0	0	0	0	1	0	1	0	0	1	0	1	1	1	1	0	1	1	0	0	4	0	0	0	0	0	0	7	1	0	145.5	86
204028203002	2040282030	1	1	72	0	1	2	0	0	1	0	0	2	1	0	0	0	1	0	0	1	0	0	1	0	0	0	0	0	0	0	0	0	0	0	1	0	5	1	0	1	1	0	7	6	1	1	143	80
242702201002	2427022010	1	0	72	0	0	4	1	1	0	0	0	2	1	1	0	0	0	0	0	0	0	0	0	0	0	1	0	0	0	0	0	0	0	0	0	0	0	0	0	1	2	0	2	3	1	1	119	62.5
242702230001	2427022300	1	0	72	1	0	5	1	1	1	0	1	1	0	1	0	0	0	0	0	0	0	0	0	0	0	0	0	0	1	0	0	0	0	0	0	0	1	1	1	0	0	0	0	2	0	1	130.5	77.5
244676109002	2446761090	1	0	72	0	1	4	1	1	0	1	0	1	1	0	0	0	0	0	0	0	0	1	0	0	0	1	1	1	0	0	0	0	0	1	0	0	3	1	0	2	2	2	0	7	0	1	127	63.5
261676130001	2616761300	1	1	72	0	0	4	1	1	0	0	1	2	1	0	0	1	0	0	0	0	0	0	1	0	0	1	0	1	0	0	0	0	0	0	1	0	3	0	0	0	1	0	2	7	1	0	115.5	75.5
265359127001	2653591270	1	0	72	0	0	3	1	1	2	0	1	2	2	0	0	0	0	0	0	0	0	0	0	0	0	0	0	0	0	0	0	0	0	0	0	0	0	1	0	1	1	1	1	5	0	0	130.5	63.5
266306209001	2663062090	1	0	72	1	1	4	1	1	0	0	0	2	2	0	0	0	0	0	0	1	0	0	0	0	0	1	0	1	0	0	0	0	1	1	0	1	2	1	0	0	1	1	1	8	1	0	131	62
268606205002	2686062050	1	1	72	1	1	2	0	0	0	0	1	2	1	0	0	0	0	0	0	0	0	0	0	0	0	0	0	0	0	0	0	0	0	0	1	0	2	1	0	0	1	0	2	6	0	1	140	78
271806308002	2718063080	1	0	72	1	0	3	1	0	0	0	1	2	2	0	0	0	0	0	0	0	0	0	0	0	0	1	0	1	0	0	0	0	1	1	0	0	1	0	0	2	1	2	0	5	0	0	116.5	73
271806309001	2718063090	1	1	72	1	0	3	1	0	1	0	0	2	1	1	0	0	1	0	0	0	0	0	0	0	0	1	1	1	0	1	0	0	1	1	1	0	4	0	1	1	1	0	0	3	1	1	147.5	82
274951124001	2749511240	1	1	72	1	0	3	1	1	1	0	0	1	2	0	0	0	1	0	0	1	0	0	0	0	0	1	0	1	0	0	0	0	0	0	1	0	3	1	1	2	2	1	1	4	1	1	94	54
275559104002	2755591040	1	1	72	0	0	5	1	1	0	1	1	2	2	1	1	0	0	0	0	0	0	0	1	0	0	1	0	1	1	0	0	0	1	1	1	0	4	1	0	1	1	1	0	5	0	1	143	73.5
280154308001	2801543080	1	0	72	0	1	4	1	1	1	1	0	0	2	0	0	1	0	0	0	0	0	0	0	0	0	1	0	0	0	0	0	1	1	0	0	0	2	0	0	1	2	0	0	8	1	1	115	54
288251227002	2882512270	1	1	72	1	1	4	0	1	0	0	0	2	2	0	0	0	0	0	0	0	0	0	0	0	0	1	0	1	0	0	1	1	1	1	1	0	3	0	1	1	2	1	0	4	1	1	152.5	78.5
296331125001	2963311250	1	1	72	0	0	3	1	1	0	1	1	2	1	0	1	1	0	0	0	1	0	0	0	0	0	0	0	1	0	0	0	0	1	0	1	0	5	0	0	0	1	1	1	4.5	1	0	120.5	72
296331314002	2963313140	1	1	72	1	1	1	0	0	1	0	0	2	0	0	0	1	0	0	0	1	0	0	0	0	0	0	0	0	0	0	0	0	0	0	1	0	2	1	1	0	2	1	2	5	0	1	115.5	70
297439109001	2974391090	1	0	72	1	0	2	0	0	3	0	1	2	0	0	1	1	0	0	0	1	0	0	0	0	0	0	0	0	0	0	0	0	0	0	0	0	5	1	1	0	1	0	6	8	0	1	133	66
326346318002	3263463180	1	1	72	0	0	6	1	1	0	0	0	1	2	1	0	0	0	0	0	0	0	0	0	0	1	1	0	1	0	0	0	0	1	1	1	0	3	1	0	1	2	0	1	2	1	0	138	73.5
334002127001	3340021270	1	0	72	0	0	4	0	1	1	0	0	1	1	0	0	0	0	0	0	0	0	0	0	0	0	0	0	0	0	0	0	0	0	0	0	0	2	0	0	1	1	1	1	5	0	1	168	87
334002311001	3340023110	1	0	72	0	0	4	0	1	2	1	1	2	1	0	0	0	0	0	0	0	0	0	0	0	0	1	0	0	0	0	0	0	0	0	0	0	0	1	0	0	1	0	2	5	0	1	154	73.5
334631204001	3346312040	1	1	72	1	1	4	1	1	1	0	1	2	2	0	0	0	1	0	1	0	0	0	1	0	0	1	0	1	0	1	0	0	1	1	1	0	6	0	1	1	2	0	0	7	1	0	118.5	63
338231317001	3382313170	1	0	72	1	0	2	1	1	1	0	0	2	2	1	0	0	1	0	0	0	0	0	1	0	0	0	0	0	0	0	0	0	0	0	0	0	3	1	0	0	1	1	0	6	0	0	150	80
345233112002	3452331120	1	0	72	1	0	2	1	1	0	0	0	2	1	0	0	0	0	0	0	0	0	0	1	0	0	0	0	0	0	0	0	0	0	0	0	0	3	1	0	0	0	0	0	7	0	1	146	87.5
347763209001	3477632090	1	1	72	0	0	6	1	1	0	0	0	1	2	0	0	0	0	0	0	0	0	0	0	0	0	1	0	1	1	0	0	0	0	1	1	0	3	0	0	0	2	1	1	8	1	1	150.5	76.5
010446322001	0104463220	1	1	73	0	0	3	1	1	0	1	0	2	2	0	0	0	1	0	0	0	1	0	1	0	0	1	0	1	0	1	0	0	1	1	1	0	6	0	0	2	2	2	1	5	1	1	168	94.5
046746222001	0467462220	1	0	73	0	0	6	1	1	0	0	0	2	2	0	0	0	0	0	0	0	0	0	0	0	0	0	0	0	0	0	0	0	0	1	0	0	0	0	0	0	1	0	0	9	1	0	110.5	64.5
051606307002	0516063070	1	0	73	0	0	4	1	1	0	1	0	2	2	0	0	0	0	0	0	0	0	0	0	0	0	1	0	1	1	1	0	0	1	1	0	0	1	0	0	1	0	1	0	2	1	1	102	61
054249103001	0542491030	1	1	73	0	0	3	1	1	0	1	0	2	2	0	0	1	1	0	0	0	0	0	1	0	0	1	0	1	0	0	0	1	1	0	1	1	6	0	0	0	0	0	0	4	0	1	97.5	57.5
056302303001	0563023030	1	0	73	0	0	7	1	1	1	1	1	2	2	1	0	0	1	0	0	0	0	0	1	0	0	1	1	1	1	0	0	0	0	0	0	0	5	0	0	1	0	1	0	7	0	1	136.5	90.5
056604315001	0566043150	1	0	73	0	0	4	0	0	0	1	0	2	2	0	1	0	0	0	0	0	0	0	0	0	0	1	0	1	0	0	0	0	0	0	0	0	4	0	0	0	1	1	1	3	1	0	138	73
057457205001	0574572050	1	0	73	0	1	5	1	1	0	1	0	2	2	1	0	0	1	0	0	1	0	0	1	0	0	1	0	0	0	0	0	0	0	0	0	0	0	1	1	0	0	0	1	8	0	0	137	67.5
057457309001	0574573090	1	1	73	1	0	4	1	1	1	0	0	2	2	1	0	0	1	0	0	0	0	0	0	0	1	1	0	1	0	0	0	0	0	1	1	0	4	0	1	0	1	2	0	6	0	0	131	85.5
058202211001	0582022110	1	1	73	1	0	3	1	1	0	0	0	2	2	1	0	0	0	0	0	0	0	1	1	0	0	1	0	0	1	0	0	0	0	0	1	0	4	0	1	1	2	1	1	8	0	1	131.5	76.5
058659113001	0586591130	1	0	73	0	0	5	1	1	0	1	0	2	2	0	0	0	1	0	0	1	0	1	1	0	0	1	0	1	0	0	0	0	0	1	0	0	7	1	0	0	0	0	0	7	1	1	132.5	70.5
060440308002	0604403080	1	1	73	1	0	5	1	1	1	0	0	2	2	0	0	1	1	0	0	1	0	0	0	0	0	0	1	0	1	0	0	0	1	1	1	0	6	0	0	0	1	0	0	7	1	1	126.5	82
074981205002	0749812050	1	0	73	1	1	5	0	0	1	0	1	2	2	0	0	0	0	0	0	0	0	0	0	0	0	1	0	0	0	0	0	0	0	0	0	0	3	0	0	1	2	2	2	4	0	1	139.5	88.5
074981304001	0749813040	1	1	73	1	0	4	1	1	0	0	0	2	2	0	0	0	1	0	0	0	0	0	0	0	0	0	0	1	0	1	0	0	1	0	1	0	1	0	1	1	2	1	1	4	1	0	99	60
111154108002	1111541080	1	0	73	0	1	4	0	0	2	0	1	2	0	0	1	1	0	0	0	0	0	0	0	0	0	0	0	0	0	0	0	0	0	0	0	0	4	0	0	1	1	0	1	5	0	1	139.5	65
112744129001	1127441290	1	1	73	0	0	3	0	0	1	1	0	2	1	0	0	1	0	0	0	0	1	0	0	0	0	1	0	1	0	0	0	0	1	1	1	0	5	1	1	1	2	0	1	6	0	1	148	82.5
112744214002	1127442140	1	1	73	0	1	2	0	1	0	0	0	2	2	1	1	0	0	0	0	0	0	0	0	0	0	0	0	0	0	0	0	0	0	1	1	0	2	0	0	1	1	0	0	6	1	1	143.5	72
112744228002	1127442280	1	0	73	1	1	5	0	0	2	0	1	0	0	0	0	0	0	0	0	0	0	0	0	0	0	0	0	0	0	0	0	0	0	0	0	0	0	1	1	0	0	0	0	9	0	1	116	67
116006313001	1160063130	1	0	73	1	0	4	1	0	3	0	0	2	1	0	1	1	0	0	0	0	0	0	0	0	0	1	0	0	0	0	0	0	0	0	0	0	5	0	0	0	0	0	2	9	0	1	141.5	82.5
122490321001	1224903210	1	0	73	1	1	4	0	0	1	1	0	2	1	1	0	0	0	0	0	0	0	0	0	0	0	1	0	0	0	0	0	0	0	0	0	0	2	1	0	1	1	0	1	5	0	1	144	72.5
124099202001	1240992020	1	0	73	0	0	4	1	1	1	1	0	2	1	0	0	0	1	0	0	0	0	0	0	0	0	1	1	1	0	0	0	0	1	0	0	0	3	0	0	1	0	0	1	4	1	1	130.5	61
154676103001	1546761030	1	0	73	0	0	6	0	1	0	0	0	2	1	0	0	0	0	0	0	0	0	0	1	0	0	1	0	1	1	0	0	0	0	0	0	0	2	0	1	0	1	0	0	5	0	1	116	55
211154230002	2111542300	1	1	73	1	0	4	0	0	2	0	1	2	1	1	0	0	0	0	0	0	1	0	0	0	0	1	0	1	0	0	0	0	1	1	1	0	3	0	0	0	1	0	1	7	0	0	139.5	78
241116202002	2411162020	1	1	73	0	0	2	0	0	1	0	1	2	1	0	0	1	1	0	1	0	0	0	1	0	0	1	0	1	0	1	0	0	1	0	1	0	5	1	0	1	1	0	4	5	0	1	125	69.5
244676118002	2446761180	1	0	73	1	1	6	1	1	0	0	0	1	1	0	0	0	0	0	0	0	0	0	0	0	0	0	0	0	0	0	0	0	0	0	0	0	0	0	1	0	0	0	0	7	1	1	100	52
261676130002	2616761300	1	0	73	1	1	4	1	1	0	0	1	0	2	0	0	0	0	0	1	0	0	0	0	0	0	1	0	0	0	0	0	0	0	1	0	0	2	1	1	0	0	0	2	5	0	0	118.5	73.5
262728311001	2627283110	1	0	73	1	0	4	1	1	3	0	1	2	0	0	0	0	0	0	0	1	0	0	0	0	0	1	0	0	0	0	0	0	0	0	0	0	2	1	1	0	1	0	1	7	0	1	130.5	75.5
268606322002	2686063220	1	0	73	0	0	3	1	1	0	1	0	1	1	0	1	1	0	0	0	0	0	0	0	0	0	0	0	0	0	0	0	0	0	0	0	0	2	0	0	1	1	2	1	4	0	1	109	68
271806107002	2718061070	1	0	73	0	0	3	1	1	0	0	1	2	0	1	0	0	1	0	0	0	0	0	1	0	0	1	1	0	0	0	0	0	1	1	0	0	5	0	0	0	0	0	1	6	1	1	149	82.5
271806311002	2718063110	1	0	73	1	0	3	1	1	1	0	1	2	1	0	0	0	1	0	0	0	0	0	0	0	0	1	1	1	1	1	0	0	0	0	0	0	5	0	1	0	1	2	1	8	0	1	140	96.5
294028202002	2940282020	1	0	73	0	0	3	0	0	3	0	1	0	1	0	0	0	0	0	1	0	0	0	0	0	0	0	0	0	0	0	0	0	0	0	0	0	1	0	0	0	1	0	5	8	0	1	126.5	80
296081347002	2960813470	1	0	73	1	0	4	1	1	3	0	1	0	2	1	0	0	0	0	0	0	0	0	1	0	0	0	0	0	0	0	0	0	0	0	0	0	2	1	0	1	1	0	0	9	0	1	136	64
297439109002	2974391090	1	0	73	0	1	2	0	0	1	0	0	2	1	0	1	0	0	1	0	0	0	0	0	0	0	1	0	0	1	0	0	0	1	0	0	0	3	0	0	1	2	0	0	5	1	1	124.5	68
298245317002	2982453170	1	0	73	1	1	2	0	1	0	0	0	2	1	1	0	0	0	0	0	0	0	0	0	0	0	0	0	0	0	1	0	0	1	0	0	0	1	0	0	1	1	0	1	5	0	1	159	85.5
324045115001	3240451150	1	0	73	0	0	5	0	1	0	0	0	2	2	0	0	0	0	0	0	1	0	1	1	0	0	1	0	1	1	0	0	0	1	1	0	0	4	0	0	2	2	2	0	10	1	0	118.5	74.5
324681126001	3246811260	1	1	73	0	1	4	1	1	0	0	0	2	2	0	0	1	0	0	0	0	1	0	0	0	0	1	0	1	0	0	0	0	1	1	1	0	5	0	0	1	2	2	0	5	1	1	139	82
326359212002	3263592120	1	0	73	1	0	3	0	1	3	0	1	1	1	0	1	0	0	0	0	0	0	0	0	0	0	0	0	0	0	0	0	0	0	0	0	0	1	1	1	1	1	1	2	6	0	1	118.5	79
326359219001	3263592190	1	0	73	1	0	2	0	0	3	0	0	2	0	0	1	0	0	0	0	0	0	1	1	0	0	0	0	0	0	0	0	0	0	0	0	0	3	0	0	1	1	1	3	5	0	1	101.5	67
326359320002	3263593200	1	1	73	0	0	4	1	1	0	0	1	2	2	0	1	0	1	0	0	0	0	0	1	0	0	1	1	1	0	1	0	1	1	1	1	0	5	0	0	0	2	0	2	6	0	0	112.5	66
330131121001	3301311210	1	1	73	0	0	3	1	1	0	0	1	2	1	0	0	0	0	0	0	0	0	0	1	0	0	1	0	1	0	0	0	0	1	1	1	0	0	1	0	1	1	1	0	5	1	0	101.5	54
345233313001	3452333130	1	0	73	0	1	5	0	1	1	1	0	1	0	1	1	0	0	0	0	0	0	1	0	0	0	0	0	0	0	0	0	0	0	0	0	0	3	0	1	0	0	1	1	5	0	1	133.5	71.5
010104304001	0101043040	1	0	74	1	0	5	1	1	0	1	0	1	0	0	0	0	0	0	0	0	0	1	0	0	0	0	0	0	0	0	0	0	0	0	0	0	1	0	1	1	1	1	0	8	0	1	125	65.5
030476318002	0304763180	1	0	74	1	0	6	1	1	2	0	1	2	1	0	0	0	0	0	0	0	0	0	0	0	0	0	0	0	0	0	0	0	0	0	0	0	2	0	1	1	1	0	0	8	0	0	142	84.5
056302124001	0563021240	1	1	74	0	0	5	0	1	0	0	0	2	2	0	0	0	0	0	0	0	1	0	1	0	0	1	0	0	0	1	0	0	1	1	1	0	0	0	0	1	2	1	1	6	0	1	160	95.5
056604128001	0566041280	1	1	74	1	0	2	1	1	0	1	0	2	2	0	0	0	1	0	0	1	0	0	0	0	0	1	0	0	1	0	0	0	1	1	1	0	0	0	1	0	2	2	1	8	1	0	105	67.5
056604202001	0566042020	1	0	74	1	0	4	1	1	2	0	0	2	1	0	1	0	1	0	0	0	0	1	0	0	0	0	1	0	1	0	0	0	0	0	0	0	6	0	1	1	1	0	1	6	0	0	145.5	70
056604336001	0566043360	1	0	74	0	0	4	0	0	0	0	0	2	2	0	1	0	0	0	0	1	0	0	1	0	0	1	0	1	0	0	0	1	1	1	0	0	6	0	0	1	1	1	1	3	0	1	111	82
057457116001	0574571160	1	0	74	1	1	3	1	1	0	1	1	2	2	0	0	0	0	0	0	0	1	0	1	0	1	1	0	0	1	1	0	1	1	1	0	0	6	0	1	0	1	0	1	7	0	1	144.5	77.5
058202320001	0582023200	1	0	74	0	0	4	0	1	0	0	0	2	1	0	0	0	0	0	0	0	0	0	0	0	0	1	0	1	1	1	0	0	1	1	0	0	1	1	0	0	2	0	1	1	1	1	84.5	50
058202320002	0582023200	1	0	74	1	0	4	0	1	0	0	1	2	0	1	0	0	0	0	0	0	0	0	0	0	0	1	0	1	0	0	0	0	0	1	0	0	2	0	0	0	0	0	0	4	0	1	138	69.5
078233121001	0782331210	1	1	74	0	0	3	1	1	0	1	0	2	1	1	0	0	0	0	0	0	1	0	1	0	0	1	0	0	0	0	0	0	1	1	1	0	0	1	0	1	1	0	1	8	0	0	181.5	89
105102210002	1051022100	1	0	74	1	1	5	0	0	0	0	0	2	1	0	0	0	1	0	0	0	0	1	0	0	0	0	0	0	1	0	0	0	1	0	0	0	2	0	0	0	1	0	0	5	0	1	126.5	71
108259129001	1082591290	1	1	74	1	0	7	1	1	0	0	0	2	2	0	1	1	0	0	0	1	0	0	0	0	0	1	0	0	0	0	0	0	1	0	1	0	6	0	0	0	1	1	0	6	0	0	186	95.5
110131303001	1101313030	1	1	74	0	0	3	1	1	0	1	1	0	2	0	0	0	1	0	0	0	0	0	1	0	0	0	0	1	0	0	1	0	1	1	1	1	4	0	0	1	1	1	0	6	1	1	111.5	63
117489326001	1174893260	1	0	74	0	1	3	1	1	0	0	1	0	1	1	1	0	1	0	0	0	0	0	0	0	0	1	0	0	1	0	0	0	0	0	0	0	4	0	0	0	1	0	0	2	0	1	187.5	66.5
122490102001	1224901020	1	1	74	1	1	3	1	1	1	0	1	2	2	1	0	0	0	0	0	0	0	1	1	0	0	1	0	1	1	0	0	1	1	1	1	1	4	1	1	1	1	1	0	7	1	1	136.5	71
138202112001	1382021120	1	0	74	1	0	4	1	1	0	0	1	0	2	0	0	0	0	0	0	0	0	0	0	0	0	0	0	0	0	0	0	0	0	0	0	0	0	1	1	0	0	0	1	8	0	1	123	78
141154320002	1411543200	1	0	74	0	0	7	1	1	0	0	1	2	2	0	0	0	0	0	0	1	0	0	1	0	0	0	0	0	1	0	0	0	1	1	0	0	4	0	0	0	2	0	0	4	1	1	155	82
154628311001	1546283110	1	0	74	0	1	4	0	1	0	1	0	1	2	1	1	0	0	0	0	0	0	1	1	0	0	1	0	0	0	0	0	0	0	0	0	0	5	0	0	1	0	1	1	7	0	1	148.5	79.5
154676207001	1546762070	1	0	74	0	0	4	1	1	0	1	1	2	2	1	0	0	0	0	0	0	0	1	0	0	0	1	0	1	1	0	0	0	1	1	0	0	3	1	0	2	2	2	0	3	1	1	128	60
158231301001	1582313010	1	0	74	1	1	4	1	1	2	0	0	2	1	1	1	0	0	0	0	0	0	0	1	0	0	0	0	0	0	0	0	0	0	0	0	0	3	0	1	1	1	0	0	7	0	1	140.5	82
168231101001	1682311010	1	0	74	1	0	1	1	1	1	1	1	2	2	0	0	0	0	0	0	0	0	0	0	0	0	1	0	1	0	1	0	0	1	1	0	0	1	1	0	2	2	2	0	6	1	1	127	70
168231302001	1682313020	1	0	74	0	1	1	0	0	1	0	1	1	2	1	0	0	0	0	0	1	0	0	1	0	0	0	0	0	0	0	0	0	0	1	0	0	0	0	0	1	1	0	2	6.5	0	1	149	71
177402105002	1774021050	1	1	74	0	1	2	1	1	0	0	0	1	2	1	0	0	0	0	0	0	1	0	0	1	0	1	0	0	0	1	0	0	0	1	1	0	4	0	1	2	2	0	1	9	0	0	170.5	82
177402111001	1774021110	1	1	74	1	0	4	1	0	2	0	0	2	2	0	1	0	1	0	0	1	0	1	1	1	1	1	1	0	0	0	0	0	1	1	1	1	8	1	1	1	2	2	1	3	1	1	86.5	50.5
177402111002	1774021110	1	0	74	0	0	4	1	1	0	0	0	2	2	0	0	0	0	0	0	0	0	0	1	0	0	0	1	1	0	0	0	0	1	1	0	0	2	0	0	1	2	0	1	7	1	1	95	55
202454305001	2024543050	1	0	74	0	0	3	1	1	0	1	1	2	2	0	0	0	0	0	0	0	0	0	0	0	0	0	0	0	0	0	0	0	0	0	0	0	0	0	0	1	1	0	2	7	0	1	126.5	77.5
204906305001	2049063050	1	0	74	1	0	8	1	1	1	0	0	2	1	0	1	1	0	0	0	0	0	0	0	0	0	0	0	0	1	0	0	0	0	0	0	0	2	0	0	1	1	1	3	7	0	1	123	75
241116102001	2411161020	1	0	74	0	0	2	0	0	3	0	1	2	1	0	1	0	0	0	0	1	0	0	0	0	0	1	0	1	0	0	0	0	0	0	0	0	3	1	0	1	2	1	3	5	0	1	114	61.5
241116315002	2411163150	1	0	74	1	0	4	0	0	1	0	1	2	2	0	0	0	0	0	0	1	1	1	1	0	0	0	0	0	1	0	0	0	1	1	0	0	6	0	1	1	2	1	0	10	1	1	145.5	81.5
242702213002	2427022130	1	0	74	0	1	4	1	1	1	1	0	2	0	0	0	0	0	0	0	0	0	0	0	0	0	0	0	0	1	0	0	0	0	0	0	0	0	1	0	0	0	0	1	8	0	1	118.5	70.5
244676220002	2446762200	1	0	74	0	1	8	1	1	0	0	0	2	2	0	0	0	0	0	0	0	0	0	0	0	0	1	0	0	1	0	0	0	0	0	0	0	1	0	0	1	1	0	0	8	1	0	125.5	67.5
261676116001	2616761160	1	0	74	1	0	3	1	1	0	0	0	1	1	0	0	1	0	0	0	1	0	0	1	0	0	0	0	0	0	0	0	0	0	0	0	0	3	0	1	1	2	0	1	6	1	0	104.5	61
262728114001	2627281140	1	1	74	0	0	5	1	1	0	0	1	2	1	0	0	1	0	0	0	1	0	0	1	0	0	1	0	1	1	0	0	0	1	1	1	0	4	0	0	2	2	2	1	3	1	0	133.5	71.5
265576126001	2655761260	1	0	74	0	0	4	1	1	0	0	0	2	2	0	0	0	0	0	0	1	0	0	0	0	0	1	0	0	1	1	0	1	1	1	0	0	2	0	0	2	2	2	0	5	1	1	134	65.5
268606312002	2686063120	1	1	74	0	1	4	1	1	0	0	0	2	2	0	1	0	0	0	0	0	0	0	0	0	1	1	0	0	1	0	0	0	1	1	1	0	3	0	0	1	1	0	0	3.5	0	1	132	80.5
271806107001	2718061070	1	1	74	1	1	3	1	1	2	0	1	2	2	0	0	0	0	0	1	1	0	1	1	1	0	1	0	0	0	1	0	0	0	1	1	0	0	0	0	0	2	0	1	4	1	1	119.5	73
275559218001	2755592180	1	1	74	0	1	4	0	0	0	0	0	0	2	0	0	0	0	0	0	0	0	0	0	0	0	1	0	0	0	0	0	0	0	0	1	0	1	0	0	0	1	0	0	6	1	1	123	76
281104213001	2811042130	1	0	74	0	1	2	0	0	3	1	1	2	2	0	1	1	0	0	1	0	0	0	0	0	0	1	0	0	0	0	0	0	0	0	0	0	4	0	0	1	1	1	1	6	1	1	121.5	56
292458205001	2924582050	1	0	74	0	0	2	0	1	0	1	0	0	1	1	1	1	0	0	0	1	0	0	0	0	0	1	0	0	0	0	0	0	0	0	0	0	5	0	0	0	0	0	1	4	0	1	142.5	76
294028325002	2940283250	1	0	74	1	0	2	0	0	2	0	1	0	0	0	1	1	0	0	0	1	0	0	0	0	0	0	0	0	0	0	0	0	0	0	0	0	3	1	1	0	1	0	5	6	0	1	119	66.5
296006318002	2960063180	1	0	74	1	1	5	1	1	2	0	1	2	1	1	0	0	0	0	0	1	1	0	0	0	0	1	0	0	0	0	0	0	0	0	0	0	4	1	0	1	2	1	0	8	0	1	144	91.5
296081319002	2960813190	1	1	74	0	0	5	1	1	0	0	1	2	2	0	1	0	0	0	0	1	0	0	0	1	0	1	0	1	1	0	0	0	1	1	1	0	6	1	0	1	1	0	0	3	0	1	150.5	85.5
298245128002	2982451280	1	0	74	1	0	4	0	1	2	0	0	0	1	1	0	0	0	0	0	0	0	0	1	0	0	0	0	0	0	0	0	0	0	0	0	0	2	1	0	0	0	0	0	6	0	1	152	68
324681322001	3246813220	1	1	74	0	1	3	0	0	2	1	0	2	2	0	0	1	0	0	0	0	0	0	0	0	0	1	0	0	0	0	0	0	0	1	1	0	2	0	0	2	2	2	1	5	0	1	101	59
325306310001	3253063100	1	1	74	1	0	4	1	1	1	0	1	2	2	0	0	0	0	0	0	0	0	0	1	0	0	0	0	0	1	0	1	0	0	1	1	0	0	1	0	0	1	0	0	6	0	0	111.5	63.5
326359101001	3263591010	1	1	74	0	0	3	1	1	0	0	1	2	2	0	0	0	0	0	0	0	0	0	0	0	0	1	0	1	0	0	0	0	1	1	1	0	1	1	0	2	2	0	0	7	1	0	111.5	73.5
330131208001	3301312080	1	0	74	0	0	2	1	1	0	1	0	2	2	0	0	0	0	0	0	0	0	0	0	0	0	1	0	1	0	0	0	0	1	1	0	1	0	1	0	0	1	0	1	4	1	1	117	62.5
330131324002	3301313240	1	1	74	0	0	3	1	1	2	0	1	2	1	1	0	1	1	0	1	1	0	1	1	0	0	1	1	1	0	0	0	0	1	1	1	0	0	0	0	1	1	1	2	0.5	1	0	138	81
334002114001	3340021140	1	0	74	0	0	3	0	1	1	0	1	2	0	0	1	0	0	0	0	1	0	0	1	0	0	1	0	0	0	0	0	0	0	0	0	0	4	0	1	0	1	0	0	4.5	0	0	94.5	53.5
010233213001	0102332130	1	1	75	0	1	4	1	1	0	1	0	2	2	0	0	0	1	0	0	0	0	0	1	0	0	1	0	0	1	0	0	0	0	0	1	0	5	0	0	2	2	1	0	2	0	0	118	66.5
054054118002	0540541180	1	0	75	0	0	4	0	1	1	0	0	2	2	0	0	0	0	0	0	0	0	0	0	0	0	1	0	1	0	0	0	0	0	1	0	0	1	0	0	1	1	0	1	8	0	1	124	68.5
056043128002	0560431280	1	0	75	1	1	3	1	0	1	0	1	1	2	0	0	0	0	0	0	0	0	0	0	0	0	1	0	0	1	1	0	1	1	1	0	0	3	0	0	1	2	1	0	7	1	1	155.5	85.5
056302308001	0563023080	1	0	75	0	0	6	1	1	1	1	0	2	2	0	0	0	0	0	0	0	0	0	0	0	0	1	0	1	1	0	0	0	1	0	0	0	3	0	0	1	1	1	1	6	1	1	104	61.5
056604104002	0566041040	1	1	75	0	0	4	1	1	1	0	0	2	2	0	0	0	0	0	1	1	0	0	1	0	0	1	0	0	0	0	0	0	0	0	1	0	4	0	0	0	2	1	0	6	0	0	120	62
056604203001	0566042030	1	0	75	0	1	3	1	1	0	0	0	2	2	1	0	0	0	0	0	0	0	0	0	0	0	0	0	0	0	0	0	0	0	0	0	0	1	1	0	1	1	0	0	5	0	1	188	95
064033317001	0640333170	1	0	75	1	1	2	1	1	1	1	1	2	2	1	0	0	1	0	0	0	0	0	0	0	0	1	0	0	1	0	0	0	0	1	0	0	0	1	0	1	1	1	2	5	0	1	153	72
064604118001	0646041180	1	0	75	0	0	6	0	1	1	1	1	2	2	0	0	0	0	0	0	1	0	0	1	0	0	1	0	1	0	0	0	0	0	0	0	0	5	0	0	1	1	1	0	5.5	0	1	131.5	65.5
072428301001	0724283010	1	0	75	0	0	6	0	0	0	1	1	2	1	1	0	0	0	0	0	0	0	0	0	0	0	0	0	0	0	0	0	0	0	0	0	0	1	0	0	1	1	1	0	8	0	1	160	89
075504313002	0755043130	1	0	75	1	0	4	0	0	2	0	1	1	0	0	0	0	1	0	0	1	0	0	0	0	0	0	0	0	0	0	0	0	1	0	0	0	2	1	0	1	1	1	3	6	0	1	113	53.5
105381322002	1053813220	1	0	75	1	1	4	0	0	0	0	0	2	2	0	1	1	0	0	0	1	0	1	0	1	1	0	1	1	1	1	0	0	1	1	0	0	8	0	0	1	2	1	0	5.5	1	1	119	71.5
108259101002	1082591010	1	1	75	0	0	5	1	1	2	0	1	2	2	0	0	0	0	0	0	1	0	0	0	0	0	0	1	0	0	0	1	0	0	1	1	0	2	0	0	0	2	0	1	4	0	0	116	70
112744221001	1127442210	1	0	75	0	0	3	0	1	1	0	0	2	1	0	1	1	0	0	0	0	0	0	0	0	0	0	0	0	1	0	0	0	1	1	0	0	2	0	0	0	1	0	0	7	1	1	118	65.5
122490212001	1224902120	1	1	75	0	0	2	1	1	0	0	0	2	2	0	0	0	0	0	1	0	0	0	1	0	0	1	0	1	0	1	0	0	0	1	1	0	0	0	0	0	1	0	0	1	1	1	104	61.5
158278102002	1582781020	1	0	75	1	0	3	1	1	1	0	0	2	2	1	0	0	0	0	0	0	0	0	0	0	0	1	0	0	0	0	0	0	0	0	0	0	2	1	1	1	1	1	0	6	0	1	140	74.5
204906105002	2049061050	1	1	75	1	0	5	1	1	0	0	0	2	2	0	0	0	0	0	0	0	0	0	0	0	0	1	0	1	1	0	0	0	1	1	1	0	1	0	0	1	1	1	0	9	0	1	105.5	58.5
204906124002	2049061240	1	0	75	0	1	4	1	1	0	0	1	2	2	1	0	0	0	0	1	0	0	0	0	0	0	0	0	1	0	0	1	0	0	1	0	0	2	0	0	0	2	0	0	5	1	1	139	77
211154229001	2111542290	1	0	75	1	1	3	0	0	1	0	0	2	1	0	0	1	0	0	0	0	0	0	1	0	0	0	0	0	1	0	0	0	1	1	0	0	4	1	1	1	1	1	0	6	1	1	151	78
211176305002	2111763050	1	1	75	0	0	6	0	1	0	0	0	2	2	1	0	0	0	0	0	1	0	0	1	0	0	1	0	1	0	0	0	0	1	1	1	0	4	0	1	1	2	1	0	3	1	1	148	74
242702129002	2427021290	1	0	75	1	0	5	1	1	1	0	0	0	1	0	0	0	0	0	0	0	0	0	0	0	0	0	0	0	0	0	0	0	0	0	0	0	0	1	0	0	0	0	0	5	0	1	128	79
244056102002	2440561020	1	0	75	1	1	2	0	0	1	0	1	1	2	0	0	0	1	0	0	0	0	0	0	0	0	1	1	0	0	0	0	0	0	0	0	0	3	0	0	1	1	1	0	6	0	1	127	60
244056313002	2440563130	1	0	75	0	0	3	1	1	1	0	0	2	0	1	0	0	0	0	0	0	0	0	0	0	0	1	0	0	1	0	0	0	0	1	0	0	2	0	0	2	1	0	0	9	0	1	141	88.5
261676107001	2616761070	1	1	75	0	0	4	1	1	0	0	0	2	1	0	1	0	0	0	0	0	0	0	1	1	0	0	0	1	1	0	0	0	0	0	1	0	5	0	0	0	0	0	1	4.5	1	0	156.5	73
261676115001	2616761150	1	0	75	1	0	4	1	1	0	0	1	2	2	0	0	0	0	0	0	0	0	0	0	0	0	0	0	0	0	0	0	0	0	0	0	0	0	1	1	1	0	1	0	7	0	0	128	69.5
265576208001	2655762080	1	0	75	1	1	5	1	0	1	0	1	0	1	1	0	0	0	0	0	1	0	0	1	0	0	0	0	0	0	0	0	0	1	0	0	0	3	1	0	1	1	0	2	6.5	0	1	131.5	91.5
265576318001	2655763180	1	0	75	1	0	3	1	1	2	0	0	0	1	0	0	0	0	0	0	0	0	0	1	0	0	0	0	0	1	0	0	0	0	0	0	0	1	0	1	1	1	1	1	8	0	0	121.5	58
274951224001	2749512240	1	1	75	1	0	2	0	0	2	1	0	2	2	0	1	1	1	0	0	0	0	1	0	0	0	1	0	0	0	1	0	0	0	0	1	0	5	0	1	1	2	2	2	5	1	1	116	63
294028201003	2940282010	1	1	75	0	0	4	0	0	0	0	0	2	2	0	1	0	0	0	0	0	0	0	0	0	0	0	0	0	0	0	0	0	1	1	1	0	3	0	0	0	0	0	0	6	0	1	175.5	76
296081107001	2960811070	1	0	75	0	0	5	1	1	0	1	0	2	1	1	0	0	0	0	0	0	0	0	1	0	0	0	0	1	0	0	0	0	0	0	0	1	2	1	0	0	0	0	2	6.5	1	1	147	76
298631302002	2986313020	1	1	75	0	0	2	0	1	0	0	0	2	1	1	1	0	0	0	0	0	0	0	0	0	0	1	0	1	0	0	0	0	0	1	1	0	3	0	0	1	1	0	1	4.5	1	1	136	90.5
321659225001	3216592250	1	1	75	0	1	3	0	0	1	0	0	2	1	0	1	1	1	0	0	0	0	0	0	0	1	1	0	0	1	0	0	0	0	0	1	0	7	0	0	1	1	1	2	7	1	1	145	61
325306211001	3253062110	1	0	75	1	0	0	1	1	0	1	1	2	2	0	0	1	0	0	1	0	0	0	1	0	1	1	0	0	0	0	0	0	0	0	0	0	7	0	0	0	1	0	4	5.5	1	1	115.5	71
325306304002	3253063040	1	0	75	0	0	5	1	1	0	0	0	2	2	0	0	0	0	0	0	0	0	0	0	0	0	0	0	0	1	0	0	0	0	0	0	0	2	0	0	0	0	0	0	8	0	0	135.5	64
326346211002	3263462110	1	0	75	0	0	4	1	1	0	0	0	1	0	0	1	0	0	0	0	0	1	0	0	0	0	0	0	0	0	0	0	0	1	0	0	0	4	0	0	0	1	0	1	7	0	0	153	78
330131121002	3301311210	1	1	75	1	0	3	1	0	0	0	0	2	2	0	0	0	0	0	0	1	0	1	1	0	0	1	0	1	0	0	0	0	1	1	1	0	6	0	1	1	2	1	0	6	1	0	163.5	77
336059125001	3360591250	1	1	75	0	0	4	1	1	0	1	0	0	1	1	0	0	1	0	0	0	0	0	0	0	0	1	0	0	0	0	0	0	1	1	1	1	3	0	0	1	0	1	3	8	1	0	134.5	74
338231312002	3382313120	1	0	75	0	0	5	1	1	1	0	0	2	1	0	0	0	1	0	0	0	0	0	0	0	0	1	0	1	1	0	0	0	0	0	0	0	4	0	0	0	1	0	1	7	1	0	144	78.5
010104316002	0101043160	1	0	76	0	0	6	1	1	0	0	0	2	2	1	1	0	0	0	0	1	0	1	1	0	0	1	0	1	1	0	0	0	1	0	0	0	6	0	0	0	0	1	0	2	1	1	155.5	70.5
010451322002	0104513220	1	0	76	1	0	7	1	1	1	0	0	2	1	0	0	0	1	0	0	0	0	0	1	0	0	1	0	0	0	0	0	0	0	0	0	0	5	0	0	1	1	0	0	5	0	1	135	85.5
014031216001	0140312160	1	0	76	0	0	5	1	1	0	1	0	2	1	1	0	0	0	0	0	0	0	0	0	0	0	0	0	0	1	0	0	0	0	0	0	0	1	0	0	1	1	1	2	5	1	1	149	83
054249226002	0542492260	1	0	76	1	1	6	1	1	1	0	1	2	1	0	0	0	0	0	0	0	0	1	0	0	0	1	0	0	0	0	0	0	1	0	0	0	2	1	0	1	1	1	0	6	1	1	122.5	66
056059123001	0560591230	1	0	76	1	0	3	1	1	0	1	1	2	2	1	0	1	0	0	0	0	1	0	1	0	0	1	0	0	0	0	1	0	1	1	0	1	5	1	1	2	2	1	1	2.5	1	1	129	79
056604126002	0566041260	1	1	76	0	1	3	1	1	0	0	0	2	2	0	1	0	1	0	0	1	0	0	1	0	0	1	1	0	0	0	0	0	0	1	1	0	8	0	0	0	1	0	0	6	1	1	180.5	92
057633230001	0576332300	1	0	76	0	0	4	1	1	0	1	0	2	1	0	0	0	0	0	0	0	0	0	1	0	0	1	0	0	0	0	0	0	1	1	0	0	4	0	0	0	2	0	0	1	1	1	191	90
058202317001	0582023170	1	0	76	1	0	6	0	1	0	1	0	1	1	0	0	0	0	0	0	0	0	0	0	0	0	1	0	0	1	0	0	0	0	0	0	0	3	1	1	0	1	0	1	4	1	1	141.5	73.5
060440326001	0604403260	1	1	76	1	0	5	1	1	2	1	0	2	1	0	0	0	0	0	0	1	0	1	1	0	0	1	0	0	1	0	0	0	1	0	1	0	4	0	1	2	1	2	2	5	0	1	108	62
064033229002	0640332290	1	0	76	0	1	4	1	1	0	0	0	2	2	0	1	1	0	0	0	0	0	0	0	0	0	0	0	0	1	1	0	1	1	0	0	0	4	0	0	2	1	1	0	5	1	1	119	56
064033303001	0640333030	1	0	76	0	1	4	1	1	0	1	0	2	1	1	0	0	0	0	0	1	0	0	1	0	0	1	0	0	1	0	0	1	0	0	0	0	0	0	0	1	1	1	0	6	0	0	132.5	65
074981204001	0749812040	1	0	76	1	1	5	0	1	1	0	0	2	2	0	0	0	0	0	0	0	0	0	0	0	0	0	0	0	0	0	0	0	0	0	0	0	0	1	0	0	1	0	0	7	0	1	114	73
111154223001	1111542230	1	1	76	0	0	3	0	1	0	1	0	2	1	1	1	0	0	0	0	0	0	0	1	0	0	1	0	0	1	0	0	0	0	1	1	0	4	0	0	1	2	1	0	4	1	1	137	84
112744205002	1127442050	1	0	76	0	0	4	0	1	0	0	0	2	2	0	0	0	0	0	0	0	0	0	1	0	0	1	0	0	0	0	0	0	0	0	0	0	4	0	0	1	1	1	0	8	0	1	145.5	70.5
122490109002	1224901090	1	1	76	0	0	3	1	1	1	0	1	2	2	0	1	0	1	0	0	0	0	0	1	0	0	1	1	1	1	0	0	0	1	1	1	0	0	0	0	1	2	1	0	6	1	0	135	80.5
122490214002	1224902140	1	0	76	1	0	3	1	0	1	0	0	2	2	0	0	0	1	0	0	0	0	0	0	0	0	0	1	0	0	0	0	0	0	0	0	0	2	0	0	0	1	0	1	10	0	1	125.5	70
124099318002	1240993180	1	0	76	1	0	3	1	0	0	0	0	2	1	0	0	0	0	0	0	0	0	0	1	0	0	0	0	1	1	1	0	0	0	0	0	0	1	1	1	0	2	0	0	4	1	1	111	65.5
138202122001	1382021220	1	1	76	0	0	4	1	1	0	1	0	2	1	0	0	0	1	0	0	0	0	0	0	0	0	1	1	1	0	0	0	0	0	1	1	0	3	0	0	1	1	2	1	10	1	1	107.5	60.5
161159115001	1611591150	1	1	76	1	0	2	1	1	1	1	0	2	2	0	0	0	0	0	0	0	0	0	0	0	0	1	0	0	0	0	0	0	1	1	1	0	1	1	1	0	1	0	0	6.5	0	1	109	74.5
171159113001	1711591130	1	0	76	0	0	5	1	1	1	0	0	2	2	0	0	0	0	0	0	0	0	0	1	0	0	0	0	1	0	1	0	0	1	1	0	0	1	0	1	1	0	1	1	9	1	0	111.5	47
194037328001	1940373280	1	1	76	0	1	5	0	1	0	1	1	2	2	0	0	0	1	0	0	1	0	0	0	1	0	1	1	1	1	0	0	0	0	0	1	0	7	1	1	1	1	0	2	4	1	1	134	80
204906226001	2049062260	1	0	76	1	1	5	1	1	2	0	1	1	1	0	0	0	0	0	0	0	0	0	0	0	0	0	0	0	1	0	0	0	0	0	0	0	0	1	1	1	1	2	1	5	0	1	101	70
211176305001	2111763050	1	1	76	1	1	6	0	1	0	0	0	2	2	0	0	0	1	0	0	1	0	0	0	0	0	1	0	1	0	0	0	0	1	1	1	0	3	0	1	1	1	0	0	2	0	1	126.5	74.5
211176307001	2111763070	1	1	76	1	0	6	0	1	0	1	0	2	1	0	0	0	1	0	0	0	0	0	1	1	0	0	0	0	0	0	0	0	0	0	1	0	3	0	0	0	0	0	0	4	0	1	128.5	87
242702230002	2427022300	1	1	76	0	1	5	1	1	0	1	0	0	1	0	0	0	1	0	0	0	0	0	0	0	0	1	0	0	0	1	1	0	1	1	1	0	0	0	0	0	2	0	0	3	1	1	148	81
244676117001	2446761170	1	0	76	0	0	5	1	1	0	0	0	2	2	0	0	0	0	0	0	0	0	0	1	0	0	1	0	1	1	0	0	0	0	0	0	0	2	0	0	0	0	0	0	6	0	1	120	64.5
268606312001	2686063120	1	1	76	1	1	4	1	1	1	0	0	2	1	0	0	0	0	0	0	0	0	0	0	0	0	0	0	0	0	0	0	0	0	0	1	0	0	0	0	0	0	1	0	7	0	1	131.5	60.5
274951309001	2749513090	1	1	76	1	1	3	1	0	0	0	0	2	0	0	0	0	0	0	0	0	0	0	0	0	0	0	0	0	0	0	0	0	0	0	1	0	2	0	1	0	1	1	0	8	0	1	146.5	69
275559109001	2755591090	1	0	76	0	0	4	1	1	0	1	0	2	2	0	0	0	0	0	0	0	0	0	0	0	0	1	0	0	1	0	0	0	0	1	0	0	3	0	0	0	0	0	0	10	0	1	141	81
291676118001	2916761180	1	1	76	0	1	5	1	1	0	1	0	1	2	0	0	0	0	0	0	0	0	1	1	0	0	1	0	0	0	0	0	0	1	0	1	0	5	0	1	0	0	0	2	5.5	0	1	142	87
296081330002	2960813300	1	1	76	0	0	6	1	1	0	1	0	2	2	1	0	0	0	0	0	0	0	0	0	0	0	0	0	0	0	0	0	0	0	0	1	0	1	1	0	1	1	1	0	6	0	1	142.5	80
298631211002	2986312110	1	1	76	0	0	3	1	1	0	0	1	2	1	0	0	1	0	0	0	1	0	0	1	0	0	0	0	0	1	0	0	0	1	1	1	0	5	1	1	1	1	0	0	3	1	1	135	88
325306304001	3253063040	1	1	76	1	0	5	1	1	0	0	0	2	2	0	0	0	0	0	0	1	0	0	0	0	0	0	0	0	0	0	0	0	0	0	1	0	1	0	1	0	2	0	0	3	1	0	118	43.5
330102215002	3301022150	1	1	76	1	0	6	1	1	0	0	1	2	2	0	1	0	1	0	0	0	0	0	1	0	0	1	1	0	0	0	0	0	1	1	1	0	0	0	1	2	2	0	0	10	1	1	131.5	82.5
338231226001	3382312260	1	0	76	0	0	4	0	0	1	1	0	1	1	0	0	0	0	0	0	0	0	0	0	0	0	0	0	0	1	0	0	0	0	0	0	0	0	0	1	1	1	1	0	7	0	1	104.5	59.5
010446315001	0104463150	1	1	77	0	1	7	1	1	0	1	0	2	1	0	0	0	0	0	0	0	0	0	0	0	0	1	0	0	1	0	0	0	0	1	1	0	0	0	0	0	2	0	0	7	1	1	161.5	90
030476109001	0304761090	1	1	77	0	0	6	0	1	0	0	0	2	2	0	0	0	0	0	0	1	0	0	1	0	0	1	0	1	1	0	0	0	0	0	1	0	5	0	0	0	1	1	1	7	0	0	183	91.5
034043318002	0340433180	1	0	77	0	0	7	1	1	0	0	1	0	1	1	1	0	0	0	0	0	0	0	0	0	0	0	0	0	1	0	0	0	0	0	0	0	2	0	0	0	1	0	1	6	0	1	151	87.5
034676203002	0346762030	1	0	77	0	0	4	1	1	0	0	1	2	1	0	0	0	0	0	0	1	0	0	1	0	0	1	0	1	1	0	0	0	1	1	0	0	5	0	0	2	0	2	1	2	1	1	145.5	93
034676226001	0346762260	1	0	77	0	0	5	1	1	0	1	1	2	2	0	0	0	0	0	0	1	0	0	1	0	0	1	0	1	1	0	0	0	1	1	0	1	5	0	0	1	1	1	0	4	1	1	178.5	72.5
051606302001	0516063020	1	0	77	1	0	3	1	1	1	0	0	2	2	0	0	0	0	0	0	0	0	0	0	0	0	0	0	0	0	0	0	0	0	0	0	0	0	0	0	1	1	1	1	7	1	0	94	58
056043212002	0560432120	1	0	77	1	0	2	1	1	0	1	0	2	1	0	0	0	1	0	0	1	0	1	0	0	0	1	0	1	0	0	0	0	0	0	0	0	4	1	1	0	0	1	0	10	0	1	116.5	64.5
056346327002	0563463270	1	0	77	1	0	3	0	0	1	1	1	1	1	0	0	1	1	0	0	0	0	1	0	0	0	1	1	0	0	0	0	0	0	0	0	0	7	0	0	1	1	1	1	5	0	1	119	70
056604132001	0566041320	1	0	77	1	0	7	1	1	1	0	0	2	1	0	1	0	1	0	0	0	0	0	1	0	0	0	1	0	0	0	0	0	0	0	0	0	4	1	1	0	0	0	2	8	0	1	130	72
057457212001	0574572120	1	1	77	0	0	4	1	1	2	0	1	1	0	0	0	0	0	0	0	1	0	0	1	0	0	1	0	1	1	1	0	1	1	0	1	0	5	0	0	0	2	1	2	5	0	1	135	74.5
058202321001	0582023210	1	1	77	0	1	6	0	1	0	1	0	1	1	0	0	0	0	0	0	0	0	0	0	0	0	0	0	1	0	0	0	0	0	0	1	0	0	0	0	0	0	1	0	10	1	1	118.5	68
064028209001	0640282090	1	1	77	0	0	3	0	0	0	0	0	2	1	0	0	1	0	0	0	1	0	0	0	0	0	1	0	0	0	0	0	0	1	0	1	0	5	0	0	1	1	1	0	6	1	1	135	91.5
064033339001	0640333390	1	0	77	0	1	4	1	1	2	1	1	2	2	0	1	1	1	0	0	1	0	0	1	0	0	0	1	1	1	0	0	0	1	1	0	0	8	0	0	1	0	1	2	5.5	1	1	193	88
094004117001	0940041170	1	0	77	0	0	3	0	0	3	0	1	2	1	0	0	0	0	0	0	1	0	0	0	0	0	0	0	0	0	0	0	0	1	0	0	0	1	0	0	0	1	1	0	6	0	1	130	76
105102130001	1051021300	1	0	77	0	0	4	0	1	0	1	0	2	1	0	0	0	1	0	0	1	0	1	0	0	0	1	0	0	0	0	0	0	0	1	0	0	6	0	0	0	0	0	1	8	0	1	175	64
108206106002	1082061060	1	1	77	0	0	11	1	1	0	1	0	2	2	0	0	0	1	0	1	1	0	0	1	0	0	1	0	0	0	0	0	0	1	1	1	0	7	0	1	0	0	0	1	2	1	0	126.5	62
117489216001	1174892160	1	0	77	0	0	3	0	1	0	0	1	2	0	0	0	0	0	0	0	0	0	0	1	0	0	0	0	0	0	0	0	0	0	0	0	0	1	0	0	0	0	0	1	5	0	1	122	66.5
118276324001	1182763240	1	0	77	1	0	5	1	1	1	1	1	2	1	0	0	0	1	0	0	0	0	0	1	0	0	0	0	0	0	0	0	0	0	0	0	0	2	1	0	0	0	0	1	5	0	1	107	62
122490212002	1224902120	1	1	77	1	0	2	1	1	0	0	0	2	2	0	0	0	1	0	0	0	0	0	1	0	0	1	0	1	0	1	1	0	1	1	1	0	0	0	0	1	1	1	0	2.5	1	1	99.5	67
162431227002	1624312270	1	0	77	0	1	2	1	1	1	0	0	1	1	1	0	0	0	0	1	1	0	0	0	0	0	1	0	1	1	0	0	0	1	0	0	0	4	1	0	0	2	1	0	6	1	1	135.5	80.5
194037329001	1940373290	1	0	77	0	0	4	0	1	0	1	0	2	0	0	1	0	1	0	0	1	0	0	1	0	0	1	1	0	1	0	0	0	0	0	0	0	8	0	1	0	0	0	1	9	0	1	166	62.5
207406203001	2074062030	1	0	77	0	0	4	1	1	0	0	1	1	1	0	0	0	0	0	0	0	0	0	0	0	0	1	0	0	1	0	0	0	0	0	0	0	3	0	0	0	0	0	1	8	0	1	125	75
211176323001	2111763230	1	0	77	1	0	4	0	1	1	1	1	2	1	1	0	0	0	0	0	0	0	0	0	0	0	0	0	0	1	1	0	0	1	1	0	0	1	1	1	1	1	1	1	6	1	1	156.5	83.5
244604315001	2446043150	1	0	77	0	0	4	1	1	0	0	0	1	1	0	0	0	0	0	0	1	0	0	0	0	0	1	0	0	0	0	0	0	0	0	0	0	4	0	0	1	1	0	1	8	0	1	177	80.5
244604320002	2446043200	1	1	77	1	1	5	1	0	2	0	0	1	2	1	0	0	0	0	1	0	0	0	0	0	0	0	0	0	1	0	0	0	0	0	1	0	2	0	0	1	1	0	1	5	0	1	155.5	89.5
265576315001	2655763150	1	0	77	0	0	5	1	1	0	1	0	2	2	1	0	0	0	0	0	0	0	0	0	0	0	0	0	1	0	0	0	0	0	1	0	0	1	0	0	0	2	2	0	8	1	0	160.5	82
266306332001	2663063320	1	1	77	0	0	2	1	1	0	0	0	2	0	0	1	1	0	1	0	1	0	1	1	0	0	1	0	1	0	0	0	0	0	0	1	1	8	0	0	0	2	0	0	8	1	0	139.5	76.5
280154105001	2801541050	1	0	77	0	1	6	1	1	0	1	0	2	0	1	0	0	1	0	0	0	0	0	1	0	0	1	0	1	1	1	0	0	0	0	0	0	0	0	0	1	1	1	1	7	0	1	131	86
296081319001	2960813190	1	1	77	1	0	5	1	1	0	0	1	0	1	0	0	0	1	0	0	1	0	1	0	0	0	1	1	0	1	0	0	0	0	0	1	0	5	1	0	1	2	1	2	8	1	1	112.5	59.5
330102316002	3301023160	1	0	77	1	0	3	1	1	0	0	1	2	2	0	0	0	0	0	0	0	0	0	0	0	0	1	0	1	1	0	0	0	1	1	0	0	1	1	1	1	1	1	0	2	1	1	126.5	65.5
056059203001	0560592030	1	0	78	0	0	4	1	1	0	1	0	2	2	1	0	0	0	0	0	0	0	0	1	0	0	0	0	1	1	1	0	0	1	0	0	0	2	0	0	1	1	0	0	1	1	0	149	85.5
056604127001	0566041270	1	0	78	1	1	0	1	1	0	1	1	2	1	0	0	0	1	0	0	0	0	0	0	0	0	1	0	0	0	0	0	0	0	0	0	0	0	0	1	1	1	1	1	4	0	0	157	84
056604336002	0566043360	1	1	78	1	1	4	0	1	0	0	0	2	2	0	0	0	0	0	0	0	1	0	0	0	1	0	0	1	1	0	0	0	1	1	1	0	2	0	0	1	1	1	0	5.5	1	1	108	63.5
057457114001	0574571140	1	1	78	0	0	5	1	1	0	0	0	2	1	0	0	0	0	0	0	1	0	1	1	0	0	1	0	1	1	0	0	0	0	0	1	0	4	0	0	1	1	1	0	0	1	0	98	48
057633232001	0576332320	1	0	78	1	1	5	1	1	0	0	0	2	2	1	0	0	0	0	0	0	0	0	0	0	0	1	0	0	0	1	0	0	0	0	0	0	2	0	0	0	0	0	0	8	0	0	159	81.5
064033116002	0640331160	1	0	78	0	0	5	1	1	0	0	0	2	2	1	0	0	0	0	0	0	0	0	0	0	0	1	0	1	0	1	0	0	1	1	0	0	2	1	0	0	0	0	1	9	1	0	131.5	74.5
072428110001	0724281100	1	0	78	1	0	2	0	0	3	0	1	2	1	0	0	0	0	0	0	0	0	0	0	0	0	0	0	0	1	0	0	0	0	0	0	0	0	1	0	0	1	0	3	8	0	1	124	70
074631101001	0746311010	1	0	78	1	1	3	1	1	0	0	0	0	1	1	0	0	0	0	0	0	0	0	0	0	0	0	0	0	0	0	0	0	0	0	0	0	1	0	0	0	0	0	0	8	0	1	114	65
075376222002	0753762220	1	0	78	1	0	3	0	1	1	0	0	0	0	1	1	0	0	0	0	0	0	0	1	0	0	0	0	0	0	0	0	0	0	1	0	0	3	0	1	1	1	1	1	15	0	1	148	67
075376226001	0753762260	1	0	78	0	0	7	0	1	0	1	0	2	2	0	0	0	0	0	1	0	0	0	0	0	0	1	0	1	0	0	0	0	0	0	0	0	2	0	0	0	0	0	0	8	0	0	125	61.5
104004306001	1040043060	1	0	78	0	0	2	0	0	1	0	0	2	1	0	1	1	0	0	0	1	0	0	0	0	0	1	0	0	1	0	0	0	0	1	0	0	6	0	0	1	2	0	1	5	0	1	121	56.5
111154108001	1111541080	1	0	78	1	0	4	0	0	3	0	0	2	1	0	1	1	0	0	0	1	1	0	1	0	1	1	0	0	0	0	0	1	0	0	0	0	7	1	0	1	2	1	2	8	0	1	123	68
116006114002	1160061140	1	0	78	1	0	5	1	1	0	0	1	1	0	0	0	0	0	0	0	0	0	0	1	0	0	1	0	0	0	0	0	0	1	0	0	0	4	0	0	0	0	0	0	11	0	1	114.5	63.5
154628105001	1546281050	1	0	78	1	0	5	1	0	0	0	1	2	0	0	0	0	1	0	0	0	0	0	0	0	0	0	0	0	1	0	0	0	0	0	0	0	1	0	0	1	0	1	0	8	0	0	129	65.5
158278202002	1582782020	1	0	78	1	1	4	0	1	0	1	0	2	1	0	0	0	1	0	0	0	0	0	0	0	0	1	0	0	1	0	0	0	1	1	0	0	2	1	1	1	1	0	1	4	0	1	122.5	71
160104306002	1601043060	1	1	78	1	0	1	0	0	1	0	1	0	1	0	0	1	1	0	0	1	1	0	0	0	1	0	0	0	1	0	0	0	1	0	1	0	5	0	0	1	1	0	0	6	0	1	111	81.5
168231210002	1682312100	1	0	78	1	1	3	1	1	1	0	0	2	0	0	0	0	1	0	0	0	0	0	0	0	0	0	0	0	0	0	0	0	0	0	0	0	0	1	0	0	0	0	0	5	0	1	141	88.5
204028215001	2040282150	1	0	78	1	0	2	0	0	3	1	1	2	1	1	0	1	1	0	0	0	0	1	0	0	0	0	0	0	0	0	0	0	0	0	0	0	4	1	0	1	0	0	1	5.5	1	1	146	81.5
204906222001	2049062220	1	0	78	1	0	5	1	1	1	0	1	2	2	0	0	0	0	0	0	1	0	0	0	0	0	1	0	0	1	0	0	0	0	0	0	0	4	0	0	1	1	1	0	4	0	1	111.5	66.5
204906222002	2049062220	1	0	78	0	0	5	1	1	0	0	1	0	2	1	0	0	0	0	0	0	0	0	0	0	0	1	0	0	1	0	0	0	0	1	0	1	2	0	0	0	2	0	0	2	0	1	146	83
204906230002	2049062300	1	1	78	0	1	2	1	1	0	0	0	2	1	1	0	0	0	0	0	0	0	0	0	0	0	0	0	0	0	0	0	0	0	0	1	0	0	0	0	1	1	0	0	5	1	1	179	80
244604217002	2446042170	1	0	78	1	0	3	1	0	0	0	0	2	2	0	0	0	0	0	0	0	0	0	0	0	0	1	0	0	0	0	0	0	0	0	0	0	1	0	1	1	1	1	0	4	0	1	129	69.5
244676115002	2446761150	1	1	78	0	0	5	1	1	0	0	0	1	2	0	1	0	0	0	0	0	1	0	0	0	0	1	0	1	0	0	0	0	0	0	1	0	0	0	0	1	1	1	1	6	1	1	147	71.5
266306222001	2663062220	1	0	78	1	0	3	1	1	0	1	0	2	1	1	0	0	0	0	0	0	0	0	0	0	0	0	0	1	0	0	0	0	0	0	0	0	1	1	1	0	0	0	0	3	0	1	178.5	64.5
271806211001	2718062110	1	0	78	1	0	5	0	1	2	1	0	2	2	0	0	0	1	0	0	0	0	0	0	0	0	0	0	1	1	0	0	0	0	1	0	0	1	0	0	2	2	2	0	7	1	1	110	52.5
294028110001	2940281100	1	0	78	0	0	4	0	1	1	0	0	2	0	1	1	0	0	0	1	1	0	0	0	0	0	0	0	0	1	0	0	0	0	0	0	0	4	0	0	1	1	1	1	5	0	1	138	74
326346121001	3263461210	1	0	78	0	0	5	1	1	0	1	0	1	0	0	0	0	0	0	0	0	0	0	0	0	0	0	0	1	0	0	0	0	1	0	0	0	0	0	1	0	2	0	0	6	1	0	112	69
330102206001	3301022060	1	0	78	0	0	5	1	1	0	0	0	2	2	0	0	0	0	0	0	0	0	0	1	0	0	0	0	0	0	0	0	0	0	1	0	0	3	1	0	0	2	0	0	8	1	0	157.5	79.5
330102316001	3301023160	1	1	78	0	0	3	1	1	0	0	0	2	2	0	1	0	0	0	0	0	0	0	0	0	0	1	0	1	1	0	0	0	1	1	1	0	0	0	0	1	2	0	0	4	1	1	174.5	82
334631222001	3346312220	1	0	78	1	1	5	1	1	0	0	1	2	2	0	1	0	0	0	0	0	0	0	0	0	1	1	0	1	0	0	0	0	1	1	0	0	5	1	1	1	1	0	0	6	1	0	108	70.5
336059118001	3360591180	1	0	78	1	0	4	1	1	0	0	0	2	2	0	0	0	0	0	0	0	1	0	1	0	1	1	0	0	1	0	0	0	1	1	0	0	6	1	1	1	2	0	1	4	0	1	128.5	83.5
338231318001	3382313180	1	0	78	1	0	7	1	1	0	0	0	0	1	1	0	0	1	0	0	0	0	0	0	0	0	0	0	0	0	0	0	0	0	0	0	0	2	0	1	0	0	0	0	3	0	0	151.5	85
051606104001	0516061040	1	0	79	1	0	2	1	1	1	0	0	2	1	0	0	0	0	0	0	0	0	0	0	0	0	0	0	0	1	0	0	0	0	1	0	0	0	0	1	0	1	0	0	3	0	0	106.5	66
051606126002	0516061260	1	1	79	1	1	5	1	0	0	0	0	1	0	0	0	0	1	0	0	0	0	0	0	0	0	0	0	0	0	1	0	0	1	1	1	0	0	0	0	0	0	0	0	6.5	0	0	169	87.5
051606221001	0516062210	1	1	79	0	0	6	1	1	0	1	0	2	2	0	0	0	0	0	0	0	0	0	1	0	0	1	1	1	1	0	1	1	1	1	1	0	0	1	0	2	1	1	0	1.5	1	0	126.5	62
060440102002	0604401020	1	0	79	0	0	4	1	1	0	0	1	1	2	1	0	0	0	0	0	0	0	0	0	0	0	1	0	0	0	1	0	0	1	0	0	0	2	0	0	1	2	0	0	3	0	1	141.5	78
064604203001	0646042030	1	0	79	0	0	5	0	0	1	0	1	2	2	0	1	0	0	0	0	1	0	0	0	0	0	0	0	0	1	0	0	0	0	1	0	0	4	0	0	0	0	0	0	5.5	1	1	148	65.5
075376310001	0753763100	1	1	79	0	0	4	0	0	2	1	1	1	1	0	0	0	0	0	1	1	0	1	0	0	0	0	0	0	0	0	0	0	0	1	1	0	5	0	0	1	2	1	2	4	0	1	94.5	48.5
075504118001	0755041180	1	0	79	0	0	3	0	0	0	1	0	2	1	1	0	0	0	0	0	0	0	0	0	0	0	0	0	0	0	0	0	0	0	0	0	0	1	0	0	1	0	0	2	5	1	1	157.5	73.5
078233203002	0782332030	1	0	79	0	1	6	1	1	0	0	0	0	2	0	1	1	0	1	0	1	0	0	0	0	0	1	0	1	1	1	0	0	1	1	0	0	7	0	0	0	0	0	0	8	1	1	157.5	65.5
078233215002	0782332150	1	0	79	0	1	8	1	1	0	0	0	0	1	0	0	1	1	0	0	0	0	1	1	0	0	1	0	1	0	0	0	0	1	0	0	0	0	0	0	1	1	0	0	4.5	1	0	131	61
094004117002	0940041170	1	0	79	1	0	3	0	0	3	0	0	2	1	0	0	1	0	0	0	0	0	0	0	0	0	0	0	0	0	0	0	0	0	0	0	0	3	0	0	1	0	0	2	7	0	1	127	64
110131316001	1101313160	1	1	79	1	1	4	1	0	0	1	0	2	2	0	0	0	0	0	0	0	1	0	0	0	0	1	0	1	0	0	0	0	1	1	1	0	4	0	1	1	1	1	0	10	0	1	114.5	63
160104110001	1601041100	1	0	79	0	1	5	0	0	0	1	0	0	1	1	1	0	0	0	0	0	0	0	0	0	0	0	0	0	0	0	0	0	0	0	0	0	2	0	0	0	1	0	1	6	0	1	133	62
194037115001	1940371150	1	1	79	0	1	7	0	1	0	1	1	2	1	0	1	0	0	0	0	1	0	0	1	0	1	0	0	1	0	1	0	0	1	0	1	0	6	1	0	0	0	0	2	8	0	1	148	82.5
242702317001	2427023170	1	0	79	0	0	4	1	1	0	1	0	2	2	0	0	0	1	0	0	0	0	0	0	0	0	0	0	0	1	1	0	0	0	1	0	0	1	0	0	2	2	2	1	4	0	1	129.5	70
244676204002	2446762040	1	0	79	1	1	5	1	1	1	0	1	2	1	0	0	0	0	0	0	0	0	0	0	0	0	0	0	1	0	1	0	0	0	0	0	0	0	1	1	0	2	0	1	6	0	0	122.5	70.5
262728204002	2627282040	1	1	79	0	0	6	1	1	0	0	0	2	1	1	1	0	0	0	0	0	0	0	0	0	0	0	0	1	1	1	0	0	0	1	1	0	2	0	0	0	0	0	0	8	0	0	145	71
266306317001	2663063170	1	1	79	1	0	7	1	1	2	1	0	2	1	0	0	0	0	0	0	0	0	0	0	0	0	0	0	1	0	0	0	0	0	0	1	0	0	1	0	2	2	1	2	4	0	0	112.5	70
281116312002	2811163120	1	0	79	1	1	2	0	0	2	0	1	2	2	1	0	0	0	0	0	1	1	0	0	0	1	0	0	0	0	0	0	0	0	0	0	0	4	0	0	0	2	0	2	8	0	1	141.5	80.5
296081327001	2960813270	1	1	79	0	0	5	1	1	0	1	0	2	2	1	0	0	0	0	0	0	0	0	0	0	0	0	1	1	0	1	0	0	0	1	1	0	2	1	0	0	0	0	1	6	0	1	137	80
321131309001	3211313090	1	0	79	0	1	5	0	1	0	0	0	2	2	0	0	0	0	0	0	0	0	0	0	0	1	0	0	0	1	0	0	0	1	1	0	0	0	0	0	0	0	0	1	3	0	1	169.5	83
324045302002	3240453020	1	0	79	1	1	6	0	1	0	0	1	2	1	1	1	0	0	0	0	1	0	0	0	0	0	1	0	0	0	0	0	0	0	1	0	0	4	0	0	0	1	0	0	10	0	0	138	55.5
325554308001	3255543080	1	0	79	0	1	5	0	1	0	1	0	2	1	1	1	0	0	0	0	0	0	0	0	0	0	1	0	0	1	0	0	0	0	1	0	0	3	0	0	1	1	1	0	6	1	0	138.5	71
336059211001	3360592110	1	0	79	1	1	6	1	1	0	1	0	2	2	0	0	0	1	0	0	1	1	0	1	0	0	1	1	1	1	0	0	0	1	1	0	0	8	0	0	1	1	1	0	5.5	1	1	182	94
014031114001	0140311140	1	0	80	1	1	3	0	0	1	0	0	2	1	0	0	0	1	0	0	0	0	0	0	0	0	0	0	0	0	0	0	0	0	0	0	0	1	1	1	0	0	1	2	8	0	1	100	54.5
014643303001	0146433030	1	0	80	0	0	7	1	1	0	1	0	2	2	0	0	0	0	0	0	0	0	0	1	0	0	0	0	1	0	1	0	0	1	1	0	0	3	0	0	1	2	0	1	3	0	1	145.5	69
054249219001	0542492190	1	0	80	1	0	6	1	1	1	1	1	2	1	0	0	0	0	0	0	0	0	0	0	0	0	0	0	0	0	0	0	0	0	0	0	0	0	1	1	0	0	0	1	8	1	1	127	68
056043308002	0560433080	1	0	80	0	1	5	1	1	0	0	0	2	1	0	0	0	1	0	1	1	0	0	0	0	0	1	1	1	1	0	0	0	1	0	0	0	7	0	0	1	1	1	0	1	0	1	140	73.5
057457114002	0574571140	1	1	80	1	1	5	1	1	0	0	0	1	2	0	0	0	0	0	0	0	0	1	0	0	0	1	0	1	0	0	0	1	0	0	1	0	4	1	1	1	2	1	1	4	0	0	119.5	57.5
072428204001	0724282040	1	1	80	0	0	4	0	0	0	1	0	2	1	0	0	1	0	0	0	0	0	0	1	0	0	0	0	0	0	0	0	0	1	1	1	0	4	0	0	1	0	1	0	3	1	1	148.5	71
075376122001	0753761220	1	0	80	0	0	5	1	1	0	1	0	2	0	0	1	0	0	0	0	0	0	0	0	0	0	1	0	0	0	0	0	0	1	1	0	0	4	0	0	0	1	0	0	7	1	1	175.5	75.5
108206211001	1082062110	1	0	80	1	0	3	1	1	1	1	0	1	2	1	0	1	0	0	0	0	0	1	1	0	0	1	0	1	0	1	1	0	1	1	0	0	5	1	0	0	2	0	1	3.5	1	1	140.5	87
110131107001	1101311070	1	0	80	0	1	2	1	1	0	0	1	2	2	1	0	0	0	0	0	0	0	0	0	0	0	0	0	0	1	0	0	0	0	1	0	0	1	0	0	0	0	1	0	7	0	1	143	70
114604212001	1146042120	1	1	80	1	0	4	0	0	0	0	0	2	2	1	0	0	0	0	0	0	1	1	0	0	0	0	0	0	1	0	0	0	0	0	1	0	3	1	1	0	1	1	1	5	0	1	156	92.5
117489116001	1174891160	1	1	80	0	1	4	0	1	0	0	0	2	1	0	1	0	0	0	0	0	0	0	0	0	0	0	0	0	0	0	0	0	0	0	1	0	3	0	0	1	1	1	1	7	0	1	139.5	66
122490211001	1224902110	1	1	80	0	1	7	1	1	0	1	0	2	2	0	0	0	1	0	0	0	0	0	0	0	0	1	1	1	0	0	0	0	0	1	1	0	0	1	0	1	1	1	0	5.5	1	1	140.5	82.5
150478215001	1504782150	1	1	80	0	1	6	0	1	0	0	0	1	2	1	0	0	0	0	0	0	0	0	1	0	0	0	0	0	1	0	0	0	1	1	1	0	2	0	0	2	2	2	0	8	1	1	145.5	71
202454220001	2024542200	1	1	80	0	1	4	0	1	0	1	0	2	2	0	0	0	0	0	0	0	0	0	0	0	0	0	0	1	0	0	0	0	0	0	1	0	0	0	0	0	1	1	0	7	0	1	171	78.5
244056106001	2440561060	1	0	80	0	0	3	0	0	0	1	1	2	1	0	1	1	0	0	0	1	0	0	1	1	0	1	0	1	1	0	0	0	0	0	0	0	8	0	0	0	1	2	1	4	0	1	145	72
244676113001	2446761130	1	0	80	0	1	5	1	1	0	1	0	0	1	0	0	0	0	0	0	0	0	1	1	0	0	1	0	0	1	0	0	0	1	0	0	0	3	0	0	0	1	0	3	7	0	1	132.5	67
244676117002	2446761170	1	1	80	1	0	5	1	1	0	0	1	2	1	0	1	0	1	0	1	0	0	0	1	0	0	1	0	1	1	0	0	0	1	0	1	0	5	1	0	1	1	0	1	8	0	1	129	61.5
261676313002	2616763130	1	1	80	0	1	7	1	1	0	1	1	2	2	0	0	1	0	0	0	0	0	0	1	0	0	1	0	1	1	1	0	0	0	1	1	0	3	0	0	1	1	0	0	5.5	1	0	126.5	53.5
281104206002	2811042060	1	0	80	1	1	2	0	0	3	0	1	2	0	0	1	0	0	0	1	0	0	0	0	0	0	0	0	0	0	0	0	0	0	0	0	0	2	0	0	0	1	1	2	6	0	1	127	57
320146308002	3201463080	1	0	80	1	0	6	1	0	1	0	1	1	1	0	1	0	1	0	0	0	1	1	0	0	0	0	0	0	1	0	0	0	0	0	0	0	4	0	0	0	1	1	2	6	0	1	110.5	70.5
324045125001	3240451250	1	0	80	0	1	5	0	1	0	1	0	2	2	0	1	1	1	0	1	1	0	0	1	0	0	0	0	1	1	1	0	0	1	1	0	0	0	0	0	0	2	0	1	5	0	1	178	88.5
010206303002	0102063030	1	1	81	0	1	4	1	1	0	0	0	2	2	0	0	0	0	0	0	0	0	0	1	0	0	1	0	1	1	0	0	0	0	1	1	0	4	0	1	1	1	1	0	5	1	1	83	48.5
014051111002	0140511110	1	0	81	0	1	5	0	0	0	1	0	1	0	1	0	0	0	0	0	0	0	0	1	0	0	1	0	0	1	0	0	0	0	0	0	0	3	0	0	1	1	0	1	3	0	1	155.5	83
014051117001	0140511170	1	0	81	0	1	5	0	1	0	1	1	2	2	0	0	0	1	0	0	0	0	0	0	0	0	1	0	1	0	1	0	0	1	1	0	0	4	0	0	1	2	1	1	3	1	1	145	69
034043328001	0340433280	1	0	81	1	1	6	1	1	0	0	0	2	2	0	1	0	1	0	0	0	0	0	1	0	0	1	0	0	1	0	0	0	0	0	0	0	6	0	0	1	1	1	0	4	1	1	131.5	71.5
051606102001	0516061020	1	0	81	0	0	7	1	1	0	1	0	1	2	0	1	0	1	0	0	0	0	1	1	0	0	1	1	1	0	0	0	0	1	1	0	0	6	0	0	0	0	0	0	5	1	0	132	61.5
054249209001	0542492090	1	0	81	0	0	6	1	1	0	1	0	2	2	1	0	0	0	0	0	0	0	0	1	0	0	1	0	0	1	0	0	0	0	1	0	0	3	1	0	0	1	0	1	7	1	1	157	80
056043308001	0560433080	1	0	81	1	1	5	1	1	0	0	0	2	1	0	0	0	1	0	0	0	0	0	0	0	0	1	1	0	0	0	0	0	1	0	0	0	0	1	0	0	1	0	0	6	1	1	140	87
060481238001	0604812380	1	1	81	1	1	0	1	1	0	0	0	1	1	1	0	0	0	0	0	0	0	0	0	0	0	0	0	0	0	0	0	0	0	0	1	0	1	0	0	0	0	0	1	7.5	0	1	160	91
074002202002	0740022020	1	1	81	0	1	6	1	1	0	0	0	2	2	0	0	0	0	0	0	0	0	0	0	0	0	1	0	1	0	0	0	0	1	0	1	1	3	0	0	0	1	0	1	7	1	0	154	81
074002304001	0740023040	1	1	81	0	0	6	1	1	0	1	0	2	1	0	0	0	0	0	0	0	0	1	1	0	0	1	0	1	0	1	0	0	1	1	1	0	3	1	0	0	1	0	1	8	0	1	106	56.5
094004119002	0940041190	1	0	81	1	1	2	0	0	2	0	0	1	1	0	0	0	0	0	0	0	0	0	0	0	0	0	0	0	1	0	0	0	0	0	0	0	0	0	0	0	0	0	0	6	0	1	115.5	66.5
111154220001	1111542200	1	1	81	0	0	5	0	1	0	0	1	2	1	0	1	0	0	0	0	1	0	0	0	0	1	0	0	0	0	0	0	0	1	1	1	0	5	0	0	1	2	2	0	3	0	1	135	74.5
112744206001	1127442060	1	0	81	1	0	4	0	1	0	1	0	2	2	0	0	0	0	0	0	0	0	0	0	0	0	0	0	0	0	0	0	0	0	0	0	0	0	1	0	0	0	0	1	10	0	1	127	54.5
124099124002	1240991240	1	0	81	1	1	5	1	0	0	0	1	2	1	0	0	1	1	0	0	1	0	0	1	0	0	1	0	1	1	0	0	0	0	0	0	0	7	1	1	0	2	0	1	6	0	1	134.5	69.5
244676203001	2446762030	1	0	81	0	0	4	1	1	0	1	0	2	2	0	0	0	0	0	0	0	0	0	1	0	0	1	0	0	1	1	0	0	1	1	0	0	4	1	0	2	2	0	0	3	1	0	155.5	70
266059129002	2660591290	1	0	81	0	1	7	0	1	0	1	0	2	1	0	0	1	0	0	0	0	0	0	1	0	0	1	0	0	0	0	0	0	0	1	0	0	5	0	0	0	0	0	1	6	0	0	148	73
266306320002	2663063200	1	1	81	1	0	7	1	1	0	0	0	2	2	1	1	0	0	0	0	0	0	0	0	0	0	0	0	0	1	0	0	0	0	0	1	0	2	1	0	0	1	2	0	8	1	0	146.5	78.5
270402222001	2704022220	1	0	81	0	0	4	1	1	0	1	0	2	2	0	0	0	1	0	0	1	0	1	1	0	0	1	0	1	0	1	0	0	1	1	0	0	7	1	0	0	0	1	1	4	1	0	139	62.5
275559106001	2755591060	1	1	81	0	1	5	1	1	0	1	0	2	2	0	0	0	0	0	0	0	0	0	1	0	0	1	0	1	1	0	0	1	1	0	1	0	0	0	0	1	2	0	1	8	0	1	93	46.5
294028302002	2940283020	1	0	81	1	1	2	0	0	3	0	0	1	0	0	0	1	0	0	0	0	0	0	0	0	1	0	0	0	1	0	0	0	0	0	0	0	0	0	0	1	1	1	0	10	0	1	145.5	90.5
297439304001	2974393040	1	0	81	1	0	4	1	1	0	0	0	1	2	0	0	0	0	0	0	0	0	0	1	0	0	0	0	0	1	0	0	0	0	0	0	0	1	0	1	1	0	0	1	5	0	1	114.5	65
334631220001	3346312200	1	0	81	1	0	4	1	0	0	0	0	2	2	0	0	0	0	0	0	0	0	0	0	0	0	1	0	0	0	0	0	0	0	0	0	0	1	1	1	0	2	0	0	14	0	0	113	63.5
336059109001	3360591090	1	0	81	0	0	6	1	1	0	1	0	2	2	0	0	0	0	0	0	1	0	0	0	0	0	1	0	0	0	1	0	0	1	1	0	0	4	0	0	0	2	0	1	8	0	0	188	78.5
034676203001	0346762030	1	0	82	1	0	4	1	1	0	0	0	1	1	0	0	0	0	0	0	0	0	0	0	0	0	0	0	0	0	0	0	0	0	0	0	0	2	0	0	0	0	0	0	8	0	1	192	92.5
056604219001	0566042190	1	0	82	0	0	2	1	1	0	1	0	2	1	1	0	0	0	0	1	0	0	1	1	0	0	1	0	0	1	0	0	0	0	1	0	0	5	0	0	1	1	2	0	4	1	0	140.5	92
108259125001	1082591250	1	0	82	1	1	6	1	1	0	0	0	2	1	1	0	0	0	0	0	0	0	0	1	0	1	0	0	0	1	0	0	0	0	0	0	0	3	0	0	0	0	0	0	7	0	0	132	73.5
118276317001	1182763170	1	0	82	0	1	7	1	1	0	1	0	2	2	0	0	0	1	0	0	0	0	0	0	0	0	1	0	1	0	0	0	0	0	0	0	0	2	0	1	0	0	0	0	4	0	0	110.5	70.5
154628106002	1546281060	1	0	82	0	1	6	1	1	0	0	0	0	0	1	0	0	0	0	0	0	0	0	0	0	0	1	0	1	1	1	0	0	0	0	0	0	2	0	0	0	0	0	0	6.5	0	0	163.5	88
154628109001	1546281090	1	0	82	0	1	4	1	1	0	1	0	1	1	0	1	0	0	0	0	0	0	0	0	0	0	1	0	0	0	0	0	0	0	1	0	0	4	0	0	1	1	0	0	10	0	1	149	79.5
171159323001	1711593230	1	0	82	1	1	5	1	1	0	0	0	2	2	0	0	0	0	0	0	0	0	0	0	0	1	0	0	0	1	0	0	0	1	1	0	0	3	0	1	1	1	1	0	6	1	0	113	58.5
211154308002	2111543080	1	1	82	1	1	5	1	1	2	0	0	2	2	0	0	0	0	0	0	0	0	0	1	0	1	0	1	1	0	0	0	0	0	0	1	0	5	0	1	1	2	1	0	5	1	1	129	69.5
244604303001	2446043030	1	1	82	0	0	6	1	1	0	1	0	2	1	1	0	0	0	0	0	0	0	0	1	0	1	1	0	0	0	1	0	0	0	1	1	0	4	0	0	2	2	1	1	6	1	1	130.5	69.5
274951217001	2749512170	1	0	82	0	1	5	0	0	0	1	0	2	2	1	0	0	1	0	0	0	0	0	0	0	0	0	0	0	0	0	0	0	0	0	0	0	2	0	0	0	0	0	0	3	1	1	152	69
296006221001	2960062210	1	0	82	0	0	5	1	1	0	0	0	0	1	0	0	0	0	0	0	0	0	0	0	0	0	1	0	0	0	0	0	0	0	0	0	0	1	0	1	0	1	0	0	10	1	0	114.5	52.5
298631201001	2986312010	1	0	82	1	1	5	1	1	1	0	0	2	1	1	0	0	0	0	0	1	0	0	0	0	0	0	0	0	1	0	0	0	0	1	0	0	2	0	1	1	1	1	0	6.5	1	1	141	69
321131320001	3211313200	1	1	82	1	1	3	0	0	3	1	0	2	1	0	0	0	0	0	0	0	0	0	0	0	0	0	0	0	1	0	0	0	0	0	1	0	0	1	1	1	0	0	1	5.5	0	1	129	74
325554108001	3255541080	1	0	82	0	0	7	1	1	0	1	0	2	2	1	0	0	0	0	0	1	0	0	0	0	0	1	0	1	0	1	0	0	1	0	0	0	3	1	0	1	2	1	0	4	1	1	137.5	76.5
334002316001	3340023160	1	0	82	1	0	7	0	1	0	0	0	1	2	0	0	0	0	0	0	0	0	0	0	0	0	1	0	1	0	0	0	0	1	0	0	0	1	1	1	1	0	0	2	6	0	0	118	66
056059122001	0560591220	1	0	83	0	0	5	1	1	0	1	0	1	2	0	1	0	0	0	0	1	0	0	0	0	0	1	0	1	0	1	0	0	0	1	0	0	5	0	0	1	2	1	1	5	1	1	152.5	83
056604126001	0566041260	1	0	83	1	0	3	1	1	0	0	0	2	1	0	1	0	1	0	0	0	0	0	0	0	0	1	0	0	0	0	0	0	0	0	0	0	5	0	0	0	1	0	0	8	0	1	131.5	70
074002206001	0740022060	1	0	83	0	1	4	1	1	0	1	0	0	0	1	0	0	0	0	0	0	0	0	0	0	0	0	0	1	1	0	0	0	0	0	0	0	1	0	0	0	1	1	1	5	0	0	148.5	63
074981231001	0749812310	1	1	83	0	0	3	0	1	0	1	1	2	1	0	0	0	1	0	0	1	0	0	0	0	0	0	0	1	0	0	0	0	0	0	1	0	2	1	0	2	1	1	0	8	1	0	126.5	61
104004304001	1040043040	1	0	83	1	0	2	0	0	2	0	0	2	1	1	0	0	1	0	0	1	0	0	1	0	0	0	0	0	1	0	0	0	0	0	0	0	4	1	0	1	1	1	2	8.5	0	1	180	91
118276217001	1182762170	1	0	83	0	0	5	1	1	0	1	2	2	0	0	0	0	0	0	1	0	0	0	0	0	0	1	0	1	1	0	0	0	1	0	0	0	2	0	0	1	1	2	0	3	1	1	132.5	75.5
122490109001	1224901090	1	0	83	1	1	3	1	0	0	0	1	2	2	0	0	0	0	0	0	0	0	1	1	0	0	1	1	0	1	0	0	0	1	0	0	0	0	0	0	1	1	1	1	10	1	0	115	68.5
150478308002	1504783080	1	0	83	1	0	5	0	0	1	0	0	2	1	0	0	0	0	0	0	0	0	0	0	0	0	1	0	0	0	0	0	0	1	0	0	0	1	0	1	0	1	0	2	5	0	1	135	76
154628103001	1546281030	1	0	83	0	1	5	1	1	0	1	0	2	1	0	1	0	0	0	0	0	0	0	1	0	0	0	0	0	1	0	0	0	0	0	0	0	4	0	0	1	2	2	1	8	1	1	172	71
158231317001	1582313170	1	0	83	1	0	2	1	1	1	0	0	2	1	1	0	0	0	0	0	0	0	0	0	0	0	0	0	0	0	0	0	0	0	0	0	0	1	1	1	0	1	0	3	10	0	1	155	78.5
166006108001	1660061080	1	1	83	1	0	8	1	1	0	0	0	2	0	1	0	0	0	0	0	0	0	1	0	0	0	0	0	0	0	0	0	0	1	1	1	0	2	1	1	0	0	0	0	3	0	0	169.5	93
174643118002	1746431180	1	1	83	0	1	7	1	1	0	1	0	2	2	0	0	0	0	0	0	0	0	0	0	0	0	0	0	1	1	1	0	0	1	1	1	0	0	0	0	0	2	0	1	5	1	0	106.5	52.5
177402229001	1774022290	1	0	83	0	1	6	0	1	0	1	1	2	2	0	0	0	0	0	0	0	0	0	0	0	0	1	0	1	1	0	0	0	1	1	0	0	3	0	1	0	1	1	0	7	0	0	125.5	82
244676321001	2446763210	1	1	83	0	1	8	1	1	0	1	0	1	2	1	0	1	0	1	0	1	0	0	1	0	0	1	0	1	0	0	0	0	0	0	1	0	6	0	0	0	0	0	1	8	0	1	131.5	80.5
330102311001	3301023110	1	0	83	0	0	4	1	1	0	1	0	2	2	1	0	0	0	0	0	0	0	0	1	0	0	1	0	1	0	0	0	0	1	1	0	0	3	0	0	0	2	0	1	5	1	1	142.5	63.5
336059120001	3360591200	1	1	83	0	0	4	1	1	0	1	0	2	2	0	0	0	0	0	0	0	0	0	0	0	0	0	0	0	0	1	0	0	0	0	1	0	2	0	0	0	1	1	0	4	0	1	177.5	89.5
056302113002	0563021130	1	1	84	1	1	2	0	0	0	1	0	2	1	0	0	0	0	0	0	1	0	0	0	0	0	0	0	0	0	0	0	0	0	1	1	0	1	0	1	1	1	1	0	6	1	1	112	65
074002202001	0740022020	1	0	84	1	1	6	1	1	1	0	0	2	1	1	0	0	0	0	0	0	0	0	0	0	0	1	0	0	0	0	0	0	0	0	0	0	2	1	1	1	1	1	0	6.5	1	0	122.5	64.5
154676206001	1546762060	1	1	84	1	1	5	1	1	1	0	0	0	0	0	0	0	0	0	0	0	0	0	0	0	0	0	0	1	1	0	0	0	1	1	1	0	2	0	1	2	0	0	2	8	0	1	140	85
204906212001	2049062120	1	0	84	1	0	5	1	1	1	1	1	2	2	1	0	0	0	0	0	0	0	0	0	0	0	1	0	0	1	0	0	0	0	0	0	0	2	1	0	1	1	1	0	5.5	0	1	144.5	81
211154218002	2111542180	1	1	84	0	0	1	0	0	0	0	0	2	2	1	0	0	0	0	0	0	0	0	0	0	0	0	0	0	0	1	0	0	1	1	1	0	1	0	0	1	0	0	0	10	0	1	183	101.5
244676115001	2446761150	1	1	84	1	0	5	1	1	0	0	0	0	2	1	0	0	0	0	0	0	0	0	0	0	0	1	0	0	0	1	0	0	1	0	1	0	2	0	0	0	0	0	1	6	0	1	136	50
244676116001	2446761160	1	0	84	1	1	0	1	1	0	1	1	2	2	1	0	0	0	0	0	0	0	0	1	0	0	1	0	0	0	0	0	0	1	1	0	0	3	1	1	0	0	0	1	4.5	0	0	133	73.5
270402323001	2704023230	1	0	84	0	1	6	0	1	0	1	0	2	2	1	0	0	0	0	0	1	0	0	1	0	0	0	0	1	1	0	0	0	1	1	0	0	0	0	0	0	1	1	1	5.5	0	1	157.5	73.5
330102301001	3301023010	1	0	84	1	0	4	1	1	0	1	0	0	1	0	0	0	0	0	0	0	0	0	0	0	0	0	1	0	0	0	0	0	0	0	0	0	3	1	1	0	0	0	3	10	0	1	143	66.5
057457113001	0574571130	1	0	85	1	1	5	1	1	1	0	0	2	1	0	0	0	0	0	0	1	0	0	0	0	0	0	0	0	0	0	0	0	0	0	0	0	1	1	0	1	1	0	1	9	0	0	106.5	60
034676210001	0346762100	1	0	86	0	1	7	1	1	0	1	0	2	1	1	0	0	1	0	0	0	0	0	0	0	0	1	0	1	1	0	0	0	1	1	0	0	3	0	0	1	2	1	0	3	0	1	145	68.5
056604115001	0566041150	1	0	86	1	0	5	1	1	2	1	0	2	0	0	0	0	0	0	0	0	0	0	1	0	0	1	1	0	1	0	0	0	0	0	0	0	5	0	1	1	0	1	1	9	0	1	150.5	82
204906124001	2049061240	1	0	86	1	1	4	1	1	1	0	1	2	2	0	0	0	0	0	0	0	0	0	0	0	0	0	0	0	1	0	0	0	0	1	0	0	2	1	0	0	1	0	0	5	0	1	148	67.5
262728116001	2627281160	1	0	86	1	0	6	1	1	2	1	0	2	2	1	0	0	0	0	0	0	0	0	0	0	0	0	0	0	0	1	1	0	0	0	0	0	1	0	1	1	1	1	0	8	0	0	172	75
292458105001	2924581050	1	1	86	1	0	4	0	1	2	1	1	0	1	0	0	0	0	0	0	0	0	0	1	0	0	0	0	0	1	0	0	0	0	0	1	0	1	1	0	0	1	0	1	5	1	1	116.5	59
294028218001	2940282180	1	0	86	0	0	2	0	0	2	1	1	2	0	0	1	0	0	0	0	1	0	0	0	0	0	0	0	0	1	0	0	0	0	0	0	0	4	0	0	0	1	0	1	3	0	1	121.5	90
296006220001	2960062200	1	0	86	0	1	7	1	1	0	1	0	2	0	0	0	0	0	0	0	0	0	0	1	0	0	1	0	0	0	1	0	0	1	0	0	0	4	0	0	0	0	0	1	8	0	0	183.5	58.5
031106210001	0311062100	1	0	87	1	0	4	1	1	0	1	0	2	2	0	0	0	0	0	0	0	0	0	1	0	0	1	1	0	1	0	0	0	0	0	0	0	0	1	1	1	1	1	1	4	0	1	102.5	53.5
058202103001	0582021030	1	1	87	0	1	1	0	1	1	0	0	2	2	0	0	0	0	0	1	0	0	0	1	0	0	1	0	1	0	0	0	0	1	1	1	0	0	0	0	1	1	1	0	6	1	1	173	70.5
294028318001	2940283180	1	0	87	1	0	6	0	0	3	1	1	2	1	0	1	0	0	0	0	0	0	0	0	0	0	0	0	0	0	0	0	0	0	0	0	0	3	0	0	1	2	0	2	6.5	0	1	141	62.5
347763112001	3477631120	1	1	87	0	1	6	1	1	0	1	0	2	2	0	0	0	0	0	0	0	0	0	0	0	0	0	0	0	0	1	0	0	0	1	1	0	0	1	0	1	2	1	2	5.5	1	1	135	73.5
030476317001	0304763170	1	0	88	1	0	5	1	0	2	0	0	2	2	0	0	0	0	0	1	0	0	0	0	0	0	0	0	0	1	0	0	0	1	1	0	0	3	0	0	1	1	1	0	8	0	0	128	70.5
110131304001	1101313040	1	0	88	0	1	3	1	1	0	1	0	2	2	0	0	0	0	0	0	0	0	0	0	0	0	0	0	1	0	1	0	0	1	1	0	0	0	0	0	1	1	1	0	5.5	1	1	131	73
154628308001	1546283080	1	0	88	0	1	4	0	1	0	1	1	2	1	1	0	0	1	0	0	0	0	0	0	0	0	1	0	0	1	0	0	0	0	0	0	0	3	0	0	1	1	1	0	2	0	0	158	79.5
174643206001	1746432060	1	1	89	0	0	2	1	1	0	1	0	1	0	0	0	0	0	0	0	0	0	0	0	0	0	0	0	0	1	0	0	0	1	1	1	0	2	1	0	0	0	0	1	12	1	0	96	79
211154218001	2111542180	1	1	89	1	0	1	0	0	0	0	0	2	0	1	0	0	0	0	0	0	0	0	0	0	0	0	0	0	0	0	0	0	0	0	1	0	1	0	0	0	1	0	0	8	0	1	171	99
330102309001	3301023090	1	1	90	0	0	6	1	1	0	1	1	2	0	0	0	0	0	0	0	0	0	0	0	0	0	1	0	0	1	1	0	0	0	0	1	0	3	0	0	0	1	0	2	10	0	1	143	85
334002124001	3340021240	1	1	90	0	0	5	0	1	0	1	0	2	2	0	1	0	0	0	0	1	0	0	0	0	0	1	0	1	0	1	0	0	1	1	1	0	5	0	0	1	1	1	2	13	1	1	143.5	71
160104119001	1601041190	1	0	91	0	1	4	0	0	0	1	0	2	2	1	0	0	0	0	0	0	0	0	0	0	0	0	0	0	1	1	0	0	1	1	0	0	1	0	0	0	1	0	0	5.5	1	1	149	80
296006102001	2960061020	1	0	92	0	1	4	0	1	0	1	0	2	1	1	0	0	0	0	0	1	0	0	1	0	0	1	0	0	1	1	0	0	1	1	0	0	4	0	0	0	1	0	0	6	0	1	152.5	89
271806331001	2718063310	1	0	94	0	1	5	1	1	0	1	0	2	1	0	0	0	0	0	0	0	1	0	0	0	0	1	0	0	1	1	0	0	0	0	0	0	2	1	0	1	1	1	0	6	1	1	119	69.5
010104226002	0101042260	0	0	60	1	0	2	0	0	0	0	1	2	2	0	0	0	0	0	0	0	0	0	0	0	0	0	0	0	0	0	0	0	0	0	0	0	0	1	1	1	1	0	1	8	1	1	128	77
010206102002	0102061020	0	0	60	0	0	2	1	0	0	0	1	2	2	0	0	0	0	0	0	1	0	1	0	0	0	1	0	0	0	0	0	0	0	1	0	0	3	0	0	1	2	0	0	5	0	1	104	61.5
010206128001	0102061280	0	1	60	1	0	3	1	1	0	0	0	2	1	0	0	0	0	0	0	0	0	0	1	0	0	1	0	1	0	0	0	0	1	0	1	0	4	1	1	1	1	1	0	7	1	1	132.5	75.5
010206203001	0102062030	0	0	60	1	0	0	1	1	1	1	1	2	1	0	0	0	1	0	0	0	0	0	0	0	0	0	0	1	1	0	0	0	1	0	0	0	3	1	0	1	2	1	1	8	1	1	184	88
010206302002	0102063020	0	0	60	1	0	2	1	1	0	0	0	2	1	0	0	0	0	0	1	0	0	1	0	0	0	1	0	0	0	0	0	1	0	1	0	0	3	0	1	0	2	1	0	5	0	1	116	78.5
010206315002	0102063150	0	0	60	1	1	3	1	1	0	0	0	2	1	1	0	0	0	0	0	0	0	0	0	0	0	1	0	1	0	0	0	0	0	0	0	0	2	1	1	0	0	0	2	7	0	1	143	74
010206319002	0102063190	0	0	60	1	0	3	1	1	0	0	0	2	1	0	0	0	0	0	0	0	0	0	0	0	0	1	0	0	0	0	0	0	0	0	0	0	3	0	1	1	1	1	0	4	0	1	127.5	70
010233101001	0102331010	0	0	60	0	0	3	1	1	0	0	0	2	2	0	0	0	0	0	0	0	0	0	1	0	0	1	0	1	0	0	0	0	1	0	0	0	2	0	0	0	2	1	2	4	1	1	95.5	57
010233120001	0102331200	0	0	60	1	1	3	1	1	1	1	0	2	1	0	0	0	0	0	0	0	0	0	0	0	0	0	0	0	0	0	0	0	0	1	0	0	2	1	1	2	1	2	2	6	1	0	161.5	82.5
010446201001	0104462010	0	0	60	0	0	5	0	1	0	0	0	2	0	0	0	0	0	0	0	0	0	0	1	0	0	0	0	0	0	0	0	0	0	0	0	0	1	0	0	1	2	1	1	8	1	1	89	58
010446221002	0104462210	0	0	60	1	0	3	0	1	0	0	1	2	2	0	0	1	0	0	0	0	0	0	0	0	0	1	0	1	0	0	0	0	1	0	0	0	4	0	1	2	2	1	0	7.5	1	1	158.5	96
010446306002	0104463060	0	0	60	1	1	3	1	1	0	0	1	2	2	0	0	0	0	0	0	0	0	0	1	0	0	0	0	0	0	0	0	0	0	0	0	0	1	0	1	1	2	1	0	9	1	1	115.5	77.5
010451107002	0104511070	0	0	60	0	0	3	1	1	0	0	1	2	2	0	0	0	0	0	0	0	0	0	1	0	0	1	0	1	0	0	0	0	0	0	0	0	2	1	0	1	2	1	0	2	1	1	94	54
010451120001	0104511200	0	0	60	0	0	2	1	1	0	0	0	1	1	1	0	0	0	0	0	0	0	0	0	0	0	1	0	1	0	0	0	0	1	1	0	0	2	0	0	2	2	2	2	7	1	1	149.5	81.5
010451218001	0104512180	0	0	60	1	0	3	1	1	0	1	1	2	0	0	0	0	0	0	0	0	0	0	0	0	0	1	0	0	0	0	0	0	0	0	0	0	3	0	1	0	0	0	0	3	1	1	156.5	90
010451304002	0104513040	0	1	60	1	0	4	1	1	0	0	0	1	2	0	0	0	0	0	0	0	0	0	1	0	0	1	0	0	0	0	0	0	0	0	1	0	4	1	0	0	0	0	0	10	0	1	120.5	74
014031217001	0140312170	0	0	60	1	0	2	1	0	1	0	0	0	1	0	1	1	0	0	0	0	0	0	0	0	0	1	0	0	0	0	0	0	0	0	0	0	3	1	0	1	1	0	1	7	0	1	117.5	74
014031305002	0140313050	0	0	60	1	1	1	0	0	2	0	0	1	1	0	1	1	0	0	0	1	0	0	0	0	0	0	0	0	0	0	0	1	0	0	0	0	3	0	1	0	1	0	4	6	0	1	121	67.5
014051204002	0140512040	0	1	60	1	0	2	0	0	1	0	0	2	1	1	0	0	0	0	0	0	0	0	0	0	0	1	0	0	0	0	0	0	0	1	1	0	2	1	1	1	1	2	1	6	0	1	145.5	89
014051221001	0140512210	0	0	60	0	0	2	0	1	0	0	1	2	2	0	0	0	0	0	0	0	0	1	1	0	0	1	0	0	0	0	0	0	0	1	0	0	3	0	0	0	1	0	3	8	0	1	89.5	59.5
014643220001	0146432200	0	0	60	1	0	3	0	1	0	0	1	1	1	0	0	0	0	0	0	0	0	0	0	0	0	0	0	0	0	0	0	0	0	0	0	0	0	0	0	0	1	0	2	7	0	1	108.5	62
014643220002	0146432200	0	0	60	0	0	3	0	1	1	0	1	1	1	0	0	1	0	0	0	0	0	0	1	0	0	1	0	0	0	0	0	0	0	0	0	0	5	0	0	0	1	0	1	7	0	1	137	81
014643221001	0146432210	0	0	60	0	0	3	0	0	0	0	0	1	1	0	0	0	0	0	0	0	0	0	0	0	0	1	0	0	1	0	0	0	0	0	0	0	1	0	0	0	0	0	0	8	0	1	108.5	70
018206102002	0182061020	0	0	60	1	0	3	1	1	0	0	0	1	1	0	0	0	0	0	0	0	0	0	0	0	0	0	0	0	0	0	0	0	1	0	0	0	0	1	1	0	1	1	0	8	0	0	127.5	68
018206209002	0182062090	0	0	60	1	0	2	0	1	1	0	0	2	2	0	0	0	1	0	0	0	0	0	1	0	0	1	0	1	1	0	0	1	1	1	0	0	5	0	1	0	2	0	0	3	1	1	154	97
018206219001	0182062190	0	0	60	1	0	2	0	1	1	0	0	2	1	1	0	0	0	0	0	0	0	0	0	0	0	0	0	0	1	0	0	0	0	0	0	0	1	1	0	1	1	1	0	7	0	0	144.5	80
030476209001	0304762090	0	1	60	0	0	2	1	1	0	1	0	0	2	0	0	0	0	0	0	0	0	0	0	0	0	0	0	0	0	1	0	0	0	1	1	0	0	0	0	0	0	0	2	7	0	1	107.5	65.5
030476323002	0304763230	0	0	60	0	0	5	1	1	0	0	0	1	1	0	0	0	0	0	0	0	0	0	0	0	0	1	0	0	0	0	0	0	0	0	0	0	1	0	0	1	1	1	0	8	0	0	108	71
030476327002	0304763270	0	1	60	0	0	3	1	1	0	0	0	2	2	0	0	0	0	0	0	0	0	0	0	0	0	1	0	1	1	0	0	0	0	0	1	0	1	0	0	1	1	1	0	2	0	0	122	75.5
031106104001	0311061040	0	1	60	1	1	3	1	1	1	0	0	2	2	0	0	0	0	0	0	0	0	0	0	0	0	0	0	0	0	0	0	0	0	0	1	0	0	1	1	1	1	1	0	4	0	1	108	59.5
031106314001	0311063140	0	0	60	0	0	2	1	1	0	1	1	2	2	0	0	0	0	0	0	0	0	0	0	0	0	0	0	0	0	0	0	0	0	0	0	0	0	0	0	0	0	0	1	10	0	1	124.5	83
034043110002	0340431100	0	0	60	0	0	5	1	1	0	0	1	2	2	0	0	0	1	0	0	0	0	1	1	0	0	1	0	0	1	0	0	0	1	1	0	0	4	0	0	1	1	1	1	6	0	1	104.5	67
034043111001	0340431110	0	0	60	1	0	4	1	1	0	0	0	2	1	0	0	0	0	0	0	0	1	0	0	0	0	0	0	1	0	0	0	0	0	0	0	0	1	0	0	0	1	0	0	7	0	1	133	81.5
034043112001	0340431120	0	0	60	0	0	5	1	1	0	0	1	2	2	0	1	0	0	0	0	0	0	0	1	0	0	1	0	1	0	0	0	0	1	1	0	0	5	0	0	1	2	1	0	5	0	1	143	89
034043205001	0340432050	0	0	60	0	0	3	0	1	0	0	0	2	2	0	1	1	0	0	0	0	0	0	0	0	0	0	0	0	0	0	0	0	0	0	0	0	4	0	0	1	0	0	1	9	0	1	176	93.5
034676109001	0346761090	0	0	60	1	0	3	1	1	0	0	0	2	2	0	0	0	0	0	0	0	0	1	0	0	0	0	0	0	0	0	0	0	0	0	0	0	0	0	1	2	1	0	0	12	1	1	120	73
034676222002	0346762220	0	0	60	0	0	3	1	1	0	0	1	2	2	0	1	0	0	0	0	1	0	0	0	0	0	0	0	0	0	0	0	0	0	0	0	0	0	0	0	0	2	0	3	6	1	1	145.5	92
034676317002	0346763170	0	0	60	1	0	6	1	1	0	0	0	2	2	0	0	0	0	0	0	0	0	0	1	0	0	0	0	1	0	0	0	0	0	0	0	0	3	0	0	2	2	1	0	5	0	1	152	93.5
046746104001	0467461040	0	0	60	1	0	3	1	1	0	0	0	2	2	0	0	0	0	0	0	0	0	0	1	0	0	1	0	1	0	0	0	0	0	1	0	0	2	0	1	1	2	1	0	6	1	1	138	75.5
046746113002	0467461130	0	0	60	1	0	2	1	1	0	0	0	2	2	0	0	0	0	0	0	0	0	0	1	0	0	1	0	0	0	0	0	0	0	0	0	0	2	0	1	1	1	1	0	8	0	1	107	71
046746212001	0467462120	0	0	60	0	0	3	1	1	0	1	0	2	1	0	0	0	0	0	0	0	0	0	0	0	0	0	0	0	0	0	0	0	0	0	0	0	2	0	0	1	2	2	1	5	0	1	141.5	82.5
046746229001	0467462290	0	0	60	0	0	2	1	1	0	0	0	2	1	0	0	1	0	0	0	0	0	0	0	0	0	0	0	0	0	0	0	0	0	0	0	0	0	0	0	0	0	0	0	7	0	1	151	77.5
054054123002	0540541230	0	0	60	0	1	1	0	1	2	0	0	2	1	0	0	0	0	0	0	0	0	0	0	0	0	1	0	0	0	0	0	0	0	0	0	0	0	0	0	0	1	0	0	8	1	0	112.5	74
054054203001	0540542030	0	0	60	1	0	3	0	1	1	0	0	2	1	0	0	0	0	0	0	0	0	0	0	0	0	1	0	0	0	0	0	0	0	0	0	0	0	0	0	0	1	1	2	6	0	1	106.5	71.5
054054242001	0540542420	0	0	60	0	1	2	0	1	0	0	1	2	1	0	0	0	0	0	0	0	0	0	1	0	0	1	0	0	0	0	0	0	0	0	0	0	2	0	0	1	1	0	2	6	1	1	98.5	61.5
056043102001	0560431020	0	0	60	1	1	2	1	1	2	0	1	2	2	0	1	1	0	0	0	0	0	0	0	0	0	1	0	0	0	0	0	0	0	0	0	0	3	1	1	1	1	1	4	6	1	1	124	80
056043303001	0560433030	0	0	60	1	0	2	1	0	2	0	1	2	1	0	0	0	0	0	0	0	0	0	1	0	0	1	1	1	0	0	0	0	1	1	0	0	3	0	1	1	2	0	0	3	1	0	118.5	73.5
056043304002	0560433040	0	0	60	1	1	2	1	1	3	0	1	2	1	1	0	0	0	0	1	1	0	0	1	0	0	1	0	0	1	0	0	0	0	0	0	0	5	1	0	0	1	0	1	7	0	1	142.5	92
056043312002	0560433120	0	0	60	0	0	2	1	1	1	0	0	2	1	0	0	0	0	0	0	0	0	0	1	0	0	0	0	1	0	0	0	0	0	0	0	0	1	0	0	1	2	1	0	5	1	1	115.5	74
056059109001	0560591090	0	0	60	1	0	2	1	1	0	0	0	2	1	0	0	0	1	0	0	0	0	0	0	0	0	0	0	0	0	0	0	0	0	0	0	0	1	1	1	1	1	0	0	5.5	0	0	100.5	64
056059204001	0560592040	0	0	60	0	0	3	1	1	0	0	0	2	2	0	0	0	0	0	1	0	0	0	1	0	0	1	1	1	0	0	0	0	0	0	0	0	0	0	0	1	2	1	1	8	1	1	111.5	69.5
056059204002	0560592040	0	0	60	1	0	3	1	1	1	0	1	1	0	0	0	0	0	0	0	0	0	0	0	0	0	0	0	0	0	0	1	0	1	1	0	0	0	1	1	1	1	2	0	8	0	1	126	76.5
056059221001	0560592210	0	0	60	1	0	2	1	0	3	0	1	1	0	0	0	0	0	0	0	0	0	0	0	0	0	0	0	0	0	0	0	0	0	0	0	0	0	1	0	1	1	1	0	7	0	1	116.5	72
056302209001	0563022090	0	0	60	1	0	2	0	0	1	0	1	2	1	0	1	1	1	0	0	0	0	0	0	0	0	1	0	0	0	0	0	0	0	0	0	0	6	0	0	1	1	0	1	7	0	1	145	94
056302219001	0563022190	0	0	60	0	0	0	0	1	0	0	1	2	2	0	0	0	0	0	0	0	0	0	0	0	0	1	0	1	0	0	0	0	1	0	0	0	3	0	0	2	2	1	0	2.5	1	1	123	67
056302219002	0563022190	0	0	60	1	0	0	0	1	0	0	0	2	2	0	1	0	0	0	0	0	0	0	1	0	0	1	0	1	0	0	0	0	1	1	0	0	5	0	0	2	2	1	0	4.5	1	1	139	60.5
056346103002	0563461030	0	0	60	1	0	2	1	1	2	0	0	2	1	0	0	0	0	0	0	0	0	0	0	0	0	1	0	0	0	0	0	0	0	0	0	0	3	1	1	0	1	0	0	10	0	0	140.5	90.5
056346104002	0563461040	0	0	60	1	1	2	1	1	3	0	1	2	1	0	0	0	0	0	0	0	0	0	1	0	0	1	0	0	0	0	0	0	0	0	0	0	2	0	1	1	1	1	3	6	0	0	116	67
056346210002	0563462100	0	0	60	0	0	2	0	1	0	0	0	0	0	0	0	0	0	0	0	0	0	0	0	0	0	0	0	0	0	0	0	0	0	0	0	0	2	0	0	0	1	0	2	4	0	1	150	97.5
056346315002	0563463150	0	0	60	1	0	2	0	0	1	0	1	1	0	0	0	0	1	0	0	0	0	0	0	0	0	1	0	0	0	0	0	0	0	0	0	0	2	1	1	1	2	2	2	6	1	1	110.5	76
056604202002	0566042020	0	0	60	0	0	4	1	1	0	0	0	1	1	1	1	0	0	0	0	0	0	0	1	0	0	1	0	0	0	0	0	0	0	0	0	0	4	0	0	1	1	1	0	6	0	0	139	78
057457105001	0574571050	0	0	60	0	0	2	1	1	0	0	0	1	1	0	1	1	0	0	0	1	0	0	1	0	0	1	0	0	0	0	0	0	0	0	0	0	7	0	0	1	0	0	0	3	0	0	130	77
057457122002	0574571220	0	1	60	0	0	1	1	1	0	0	1	2	1	0	0	0	0	0	0	0	0	0	0	0	0	0	0	0	0	0	0	0	0	0	1	0	0	1	0	1	1	0	1	8	0	0	105	61.5
057457304001	0574573040	0	0	60	0	0	2	1	1	0	0	0	2	1	0	0	1	0	0	1	1	0	0	1	0	0	0	0	0	0	0	0	0	0	0	0	0	6	0	1	0	1	0	0	2	1	0	139	85
057633212002	0576332120	0	0	60	0	0	1	1	1	0	0	0	2	1	0	0	0	0	0	0	0	0	0	1	0	0	1	0	1	0	1	0	0	1	1	0	0	4	0	0	2	1	1	0	3	0	1	130.5	82.5
058202109002	0582021090	0	0	60	0	0	2	0	1	2	0	0	0	1	0	0	0	0	0	0	0	0	0	0	0	0	0	0	0	0	0	0	0	0	0	0	0	0	0	0	1	1	1	0	8	0	1	109.5	70.5
058202208001	0582022080	0	0	60	1	0	1	1	1	0	0	0	2	1	0	1	0	0	0	0	0	0	0	0	0	0	0	0	0	0	0	0	0	0	0	0	0	1	1	1	1	1	1	0	4	0	1	119	75
058202305002	0582023050	0	0	60	1	0	1	0	1	1	0	0	2	2	0	0	0	0	0	0	0	0	0	1	0	0	1	0	0	0	0	0	0	0	0	0	0	2	1	0	1	1	1	3	7	0	1	110.5	57
058659314001	0586593140	0	0	60	0	0	2	1	1	0	0	0	2	2	0	0	0	0	0	0	0	0	0	1	0	0	1	0	1	0	0	0	0	0	1	0	0	2	0	0	1	1	1	1	3	1	0	116	67
060440131002	0604401310	0	0	60	0	1	2	1	1	0	0	0	0	1	0	0	0	0	0	0	0	0	0	0	0	0	0	0	0	0	0	0	0	0	0	0	0	0	0	0	0	0	0	1	4	0	1	104	56.5
060440219001	0604402190	0	0	60	1	0	2	1	1	1	0	0	1	1	0	0	0	0	0	0	0	0	0	1	0	0	0	0	0	1	0	0	0	0	0	0	0	1	1	1	1	1	1	0	8	0	1	121	73.5
060481131001	0604811310	0	0	60	0	0	3	1	1	0	0	1	2	1	0	0	0	0	0	0	0	0	0	0	0	0	1	0	1	0	0	0	0	1	1	0	0	1	0	0	0	1	0	1	6	0	1	117	63
060481211001	0604812110	0	0	60	0	0	3	1	1	0	0	0	2	2	0	1	0	0	0	0	0	0	0	0	0	0	0	0	0	1	0	0	0	0	0	0	0	1	0	0	1	1	0	0	4	0	1	119	75
060481224002	0604812240	0	0	60	0	0	2	1	1	1	0	1	2	1	0	0	0	0	0	0	0	0	0	0	0	0	0	0	1	0	0	0	0	0	1	0	0	0	0	0	1	1	1	3	7.5	0	1	113.5	52.5
060481237001	0604812370	0	0	60	1	0	4	1	1	1	0	0	2	1	0	0	0	1	0	0	0	0	0	0	0	0	0	0	0	0	0	0	0	0	0	0	0	1	0	0	0	1	0	1	5	0	1	108.5	62.5
064033104002	0640331040	0	0	60	0	1	4	1	1	2	0	1	1	2	0	0	1	1	0	0	0	0	1	1	0	0	1	0	0	0	0	0	0	0	0	0	0	7	0	0	0	2	1	1	10	1	0	119	73
064033127001	0640331270	0	0	60	0	0	1	1	1	0	0	0	1	0	1	1	0	0	0	0	0	0	0	0	0	0	1	0	0	0	0	0	0	0	0	0	0	3	0	0	1	0	0	1	6	0	1	166	87
064033218001	0640332180	0	0	60	1	0	2	1	1	3	0	1	2	1	0	0	0	0	0	0	1	0	0	0	0	0	0	0	0	0	0	0	0	0	0	0	0	0	0	1	0	1	0	0	7	0	1	126.5	78
064033321001	0640333210	0	0	60	1	1	3	1	1	2	0	1	1	1	0	0	0	1	0	0	0	0	0	0	0	0	0	1	0	0	0	0	0	0	0	0	0	4	1	1	1	1	0	2	7	0	1	150	91.5
064033325002	0640333250	0	0	60	0	0	2	1	1	0	0	1	2	2	0	0	0	0	0	0	0	0	0	0	0	0	0	0	0	0	0	0	0	0	0	0	0	0	0	0	1	1	1	0	11	1	1	114.5	65.5
064604116001	0646041160	0	0	60	1	0	2	0	0	1	0	0	1	2	0	1	1	0	0	1	1	0	0	0	0	1	0	0	0	0	0	0	0	0	0	0	0	7	0	0	0	1	0	1	7	0	1	145.5	83.5
065546211001	0655462110	0	0	60	0	0	2	1	1	0	0	0	2	2	0	0	1	0	0	0	1	0	0	1	0	0	1	0	1	0	0	0	0	0	0	0	0	6	0	0	1	2	1	2	8	1	0	170	104.5
065546211002	0655462110	0	0	60	1	0	2	1	1	2	0	0	2	1	0	0	0	0	0	0	0	0	0	1	0	0	0	0	0	0	0	0	0	0	0	0	0	1	1	1	1	1	1	0	8	0	0	110.5	71.5
065546217002	0655462170	0	0	60	1	0	2	1	1	2	0	0	2	1	1	0	0	0	0	0	0	0	0	1	0	0	0	0	1	0	0	0	0	0	0	0	0	2	1	1	1	1	0	3	5	1	0	125	89.5
065546220001	0655462200	0	0	60	1	1	2	1	1	3	0	0	2	2	0	0	1	0	0	0	0	0	0	0	0	0	1	0	0	0	0	0	0	0	0	0	0	2	1	0	1	2	0	2	8	0	1	129.5	79
065546306001	0655463060	0	0	60	0	0	2	1	1	1	0	0	2	2	0	0	1	0	0	0	0	0	0	0	0	0	1	0	1	0	0	0	0	0	1	0	0	4	0	0	0	2	0	1	7	1	1	111.5	58.5
072428115002	0724281150	0	0	60	1	1	1	0	0	3	0	0	2	1	0	0	0	1	0	0	1	0	0	0	0	0	0	1	0	0	0	0	0	0	0	0	0	0	0	0	1	1	1	1	5.5	0	1	112	61
072428302001	0724283020	0	0	60	0	1	1	0	0	1	0	0	0	1	1	0	0	0	0	0	0	0	0	0	0	0	0	0	0	0	0	0	0	0	0	0	0	1	1	0	0	1	0	3	8	0	1	131.5	79
072428304002	0724283040	0	0	60	0	0	3	0	0	0	1	1	2	2	0	1	0	0	1	0	1	1	0	1	0	0	1	0	1	0	0	0	0	0	0	0	0	8	0	0	1	1	0	0	5	0	1	135.5	89.5
074004110001	0740041100	0	0	60	0	0	7	0	0	3	1	1	0	1	0	1	1	1	0	0	0	0	0	0	0	0	0	0	0	0	0	0	0	0	0	0	0	3	1	1	0	1	0	2	7	1	1	127.5	67.5
074004116002	0740041160	0	0	60	0	0	1	0	0	3	0	1	2	1	0	0	0	0	0	0	0	0	0	0	0	0	1	0	0	0	0	0	0	1	0	0	0	3	0	0	1	1	0	3	6.5	0	1	108.5	56.5
074057116001	0740571160	0	1	60	0	0	1	0	0	3	0	1	0	0	0	1	1	1	0	0	0	0	0	1	0	0	1	0	0	0	0	0	0	0	0	1	0	5	0	0	0	1	0	3	6	0	1	100.5	62.5
074057116002	0740571160	0	1	60	1	1	1	0	0	3	0	0	0	1	0	0	1	0	0	0	1	0	0	0	0	0	0	0	0	0	0	0	0	0	0	1	0	4	1	0	0	1	1	3	6	0	1	128	85
074057210002	0740572100	0	0	60	1	0	2	0	0	0	0	1	0	1	0	1	0	0	0	0	0	0	0	1	0	0	0	0	0	0	0	0	0	0	0	0	0	2	0	0	1	2	0	1	7	0	1	98.5	70.5
074631113001	0746311130	0	0	60	0	0	3	1	1	0	0	1	2	2	0	0	0	0	0	0	0	0	0	0	0	0	1	0	0	0	0	0	0	1	0	0	0	0	0	0	1	1	1	0	8	1	0	131	75
074631305001	0746313050	0	0	60	1	0	3	1	1	3	0	1	2	1	0	1	1	0	0	0	0	0	0	0	0	0	0	0	0	0	0	0	0	0	0	0	0	2	0	1	1	1	1	1	4	1	0	129	65.5
074981114002	0749811140	0	0	60	0	0	3	0	1	0	0	0	2	2	0	0	0	0	0	0	0	0	0	0	0	0	0	0	0	0	0	0	0	0	0	0	0	0	1	1	1	1	1	0	10	0	1	110	62.5
074981229001	0749812290	0	0	60	0	0	3	0	1	0	0	0	2	2	0	0	0	0	0	0	0	0	0	0	0	0	1	0	1	0	0	0	0	0	0	0	0	1	1	1	0	1	0	4	7	0	1	123	82.5
074981322002	0749813220	0	1	60	1	0	3	1	1	0	0	0	2	1	0	0	0	0	0	1	0	0	0	0	0	0	1	0	1	0	0	0	0	0	0	1	0	2	0	1	0	0	0	0	6	1	0	96.5	59.5
075376221002	0753762210	0	0	60	1	1	2	0	1	1	0	1	0	1	0	0	1	0	0	0	0	0	0	0	0	0	0	0	0	0	0	0	0	0	0	0	0	3	1	0	0	1	0	1	8	0	1	141.5	75.5
075376227001	0753762270	0	0	60	0	0	2	0	1	3	0	0	2	2	0	0	0	0	0	0	1	0	0	0	0	0	1	0	0	0	0	0	0	0	0	0	0	2	0	0	0	1	0	0	6	0	1	93	52
078233209001	0782332090	0	1	60	1	0	3	1	1	1	0	0	2	1	0	0	0	0	0	0	0	0	0	0	0	0	1	0	0	0	0	0	0	0	1	1	0	1	1	1	1	1	1	1	4	1	0	131	77.5
078233313001	0782333130	0	0	60	1	0	3	0	1	3	0	1	2	1	1	0	0	0	0	0	0	0	0	0	0	0	1	0	0	0	0	0	0	0	0	0	0	2	0	1	1	1	1	1	7	1	1	134.5	78
078233313002	0782333130	0	0	60	0	0	3	0	1	0	0	0	2	1	0	0	0	0	0	0	0	0	1	0	0	0	0	0	1	0	0	0	0	0	1	0	0	3	0	0	0	0	0	0	5	1	1	184.5	122
101791304002	1017913040	0	0	60	0	0	4	1	1	1	0	0	2	0	0	1	0	0	0	0	1	0	0	1	0	0	1	0	1	0	0	0	0	1	1	0	0	6	0	0	0	0	0	1	6	0	0	153	82
105102102002	1051021020	0	0	60	1	0	2	0	1	2	0	0	2	1	1	0	0	0	0	0	0	0	0	0	0	0	1	0	0	0	0	0	0	0	0	0	0	2	1	0	0	0	0	1	8	0	1	134.5	81.5
105102120002	1051021200	0	0	60	1	1	1	0	0	3	0	0	0	1	0	0	1	0	0	0	0	0	0	0	0	0	1	0	0	0	0	0	0	0	0	0	0	4	1	0	0	1	0	4	8	0	1	147.5	87
105102234001	1051022340	0	1	60	1	1	1	0	0	3	0	0	2	1	0	1	1	0	0	0	1	0	0	0	0	0	0	0	0	1	0	0	1	0	0	1	0	0	0	0	1	2	1	0	6	1	1	123	67.5
105381101002	1053811010	0	0	60	0	0	2	0	0	2	0	1	2	1	0	0	0	0	0	0	0	0	0	0	0	0	0	0	0	0	0	0	0	0	0	0	0	0	1	0	1	1	1	1	3	0	1	122.5	70
105381224002	1053812240	0	0	60	1	1	3	1	1	3	0	0	0	0	0	0	0	0	0	0	0	0	0	0	0	0	0	0	0	0	0	0	0	0	0	0	0	0	1	0	1	1	1	1	7	0	0	100.5	63
108206129001	1082061290	0	0	60	1	0	3	1	1	2	0	1	2	1	0	0	0	0	0	0	0	0	0	0	0	0	0	0	0	0	0	0	0	0	0	0	0	2	0	0	1	2	0	2	6.5	0	0	154.5	97
108206321002	1082063210	0	0	60	1	0	1	1	1	1	0	0	2	1	0	1	1	0	0	0	1	1	0	0	0	0	0	0	0	0	0	0	0	0	0	0	0	6	0	0	0	1	0	0	8	0	0	121	81.5
108259118001	1082591180	0	0	60	1	0	4	1	1	2	0	0	2	1	0	0	1	0	0	0	1	0	1	1	0	0	0	0	0	0	0	0	0	0	0	0	0	4	1	1	0	1	0	2	7	0	0	129	72.5
108259127001	1082591270	0	0	60	0	0	4	1	1	0	0	0	2	2	1	1	0	0	0	0	0	0	0	0	0	0	0	0	1	0	0	0	0	0	0	0	0	2	0	0	0	0	0	0	5	0	0	142.5	93
108259132002	1082591320	0	1	60	1	0	2	1	1	3	0	1	2	1	0	0	0	0	0	0	1	0	0	0	0	0	1	0	1	0	0	0	0	1	1	1	0	0	0	1	1	2	0	0	5	1	0	100.5	61.5
108259243002	1082592430	0	0	60	0	0	3	0	1	0	0	0	2	1	0	0	0	0	0	1	1	0	0	0	0	0	1	0	0	0	0	0	0	0	0	0	0	5	0	0	1	1	1	0	5.5	0	0	124	72.5
108259324001	1082593240	0	0	60	1	0	3	0	0	3	0	0	2	1	0	0	0	1	0	0	0	0	0	1	0	0	1	0	0	0	0	0	1	0	0	0	0	3	0	0	0	1	0	0	7	0	1	109	70
110131102002	1101311020	0	0	60	1	0	1	1	1	0	1	0	2	1	0	0	0	0	0	0	0	0	0	0	0	0	1	0	0	1	0	0	0	0	0	0	0	1	1	1	1	1	0	3	8	0	1	114.5	68.5
110131206002	1101312060	0	0	60	1	0	2	0	1	0	0	0	2	2	1	0	0	0	0	0	0	0	0	0	0	0	1	0	0	0	0	0	0	0	0	0	0	2	1	0	0	0	0	0	8	0	1	141.5	75.5
110131214001	1101312140	0	0	60	1	0	1	0	1	1	0	0	2	2	1	1	0	0	0	0	0	0	0	1	0	0	0	0	0	1	0	0	0	0	0	0	0	3	1	1	2	2	2	0	8	0	1	151.5	82.5
110131214002	1101312140	0	0	60	0	1	1	0	1	0	0	0	2	2	0	0	0	0	0	0	0	0	0	0	0	0	0	0	0	0	0	0	0	0	0	0	0	0	0	0	0	1	1	0	7	0	1	133	61
110131218001	1101312180	0	0	60	0	1	1	0	1	0	0	0	2	1	0	0	0	0	0	0	0	0	0	1	0	0	0	0	0	0	0	0	0	0	0	0	0	3	0	0	1	1	1	0	2	1	1	136.5	76.5
110131309001	1101313090	0	0	60	1	0	1	1	1	1	0	1	2	1	0	0	0	0	0	0	0	0	0	0	0	0	0	0	0	0	0	0	0	0	0	0	0	2	1	0	1	1	0	0	6	0	1	113.5	72
110131311001	1101313110	0	0	60	1	1	1	1	1	0	0	1	2	1	0	0	0	0	0	0	0	0	0	0	0	0	0	0	0	1	0	0	0	0	0	0	0	0	1	1	0	0	0	2	8	0	1	134	74.5
110131311002	1101313110	0	0	60	0	0	1	1	1	0	0	1	1	1	0	0	0	0	0	0	0	0	0	0	0	0	0	0	0	0	0	0	0	0	0	0	0	0	0	0	1	1	1	2	9	0	1	99.5	57
110131314001	1101313140	0	0	60	1	1	1	1	1	0	0	0	2	2	0	0	0	0	0	0	0	0	0	0	0	0	0	0	0	0	0	0	0	0	0	0	0	2	1	0	1	1	1	0	8	0	1	106	56
110131319001	1101313190	0	1	60	1	1	2	1	1	0	0	0	2	2	0	0	0	1	0	0	1	1	0	0	0	0	0	0	1	1	0	0	0	1	0	1	1	5	1	1	1	0	1	2	7	0	1	118	83
111154227002	1111542270	0	0	60	0	0	2	0	1	0	0	1	2	2	0	0	1	0	0	0	0	0	0	0	0	0	0	0	0	0	0	0	0	0	1	0	0	3	0	0	0	1	0	1	6	1	1	137	82
112744307002	1127443070	0	1	60	0	1	2	0	1	0	0	1	2	2	1	0	0	0	0	0	0	0	1	1	0	0	1	0	1	0	0	0	0	0	0	1	0	4	0	0	1	2	1	0	5	0	1	140.5	73.5
112744328001	1127443280	0	0	60	0	1	2	0	0	2	0	0	0	1	1	0	0	0	0	0	0	0	0	0	0	0	0	0	0	0	0	0	0	0	0	0	0	1	0	0	1	1	1	0	7.5	0	1	128.5	86
114604109002	1146041090	0	0	60	0	0	1	0	0	2	0	1	1	1	0	1	0	0	0	0	0	0	1	0	0	0	0	0	0	0	0	0	0	0	0	0	0	2	0	0	0	2	1	3	6.5	0	1	100	56.5
114604111001	1146041110	0	0	60	1	0	2	0	0	2	0	0	1	0	0	0	0	0	0	0	1	0	0	1	0	0	0	0	0	0	0	0	0	0	0	0	0	4	0	1	1	1	0	4	4	0	1	170	72.5
116006304001	1160063040	0	1	60	0	1	2	1	1	0	0	0	2	1	0	0	0	0	0	0	0	0	0	0	0	0	0	0	1	0	0	0	0	0	0	1	0	0	0	0	0	0	0	0	7	0	1	102	57
117489226001	1174892260	0	0	60	1	1	1	0	1	0	0	0	2	0	0	0	0	0	0	0	0	0	0	1	0	0	1	0	1	0	0	0	0	0	0	0	0	4	1	1	0	0	1	0	6	1	1	109.5	64.5
117489226002	1174892260	0	1	60	0	0	1	0	1	0	0	0	0	0	0	1	0	1	0	0	0	0	0	1	0	0	1	1	0	0	0	0	0	0	0	1	0	5	0	0	0	0	0	0	7	0	1	105.5	64.5
117489227002	1174892270	0	0	60	0	1	1	0	1	0	0	0	1	0	0	0	0	0	0	0	0	0	0	1	0	0	0	0	0	0	0	0	0	0	0	0	0	1	0	0	0	0	0	0	8	0	1	121.5	79
117489307001	1174893070	0	0	60	0	0	3	1	1	2	0	0	0	1	0	0	0	0	0	0	1	0	0	1	0	0	0	0	0	0	0	0	0	0	0	0	0	2	0	0	0	2	0	3	5	0	1	97	60
117489315002	1174893150	0	0	60	1	1	1	1	1	0	0	0	0	2	0	1	0	0	0	1	0	0	0	0	0	0	0	0	0	1	0	0	0	0	0	0	0	4	1	0	0	0	0	2	6	0	1	164	63.5
118276206002	1182762060	0	1	60	0	0	2	1	1	0	0	0	2	1	0	0	0	0	0	0	0	0	0	0	0	0	0	0	0	1	0	0	0	0	0	1	0	0	0	0	1	1	1	0	15	0	1	102	55
118276216002	1182762160	0	0	60	0	0	4	1	1	0	0	0	0	2	0	0	0	0	0	0	0	0	0	1	0	0	1	0	1	0	0	0	0	0	0	0	0	2	1	0	1	2	0	0	5	1	1	112.5	69.5
118276316001	1182763160	0	0	60	1	0	5	1	1	2	0	1	2	2	1	0	1	0	0	0	0	0	0	0	0	0	0	0	1	0	0	1	0	1	1	0	0	2	1	0	1	2	2	0	5	1	1	152.5	73
118276330002	1182763300	0	0	60	0	0	3	1	1	2	0	0	0	1	0	0	0	0	0	0	0	0	0	0	0	0	1	0	0	0	0	0	0	0	0	0	0	1	1	0	0	0	0	1	8	0	0	123.5	70
122490119001	1224901190	0	0	60	1	0	0	1	1	0	1	0	2	1	0	0	0	0	0	0	0	0	0	0	0	0	1	0	1	0	0	0	0	0	1	0	0	0	1	1	1	2	1	1	4	1	1	122	77
122490217001	1224902170	0	0	60	0	0	2	1	1	0	0	0	2	1	0	0	0	1	0	0	0	0	0	0	0	0	1	0	1	0	0	0	0	0	0	0	0	0	0	0	0	0	0	0	2	0	1	130	71.5
122490217002	1224902170	0	0	60	1	0	2	1	1	3	0	0	2	1	0	0	0	0	0	0	0	0	0	0	0	0	1	0	0	0	0	0	0	0	0	0	0	1	1	0	0	0	0	0	4.5	0	1	107.5	48
122490313002	1224903130	0	0	60	1	1	2	0	0	2	0	0	2	1	0	0	0	1	0	0	0	0	0	0	0	0	1	0	0	0	0	0	0	0	0	0	0	2	0	1	1	1	1	2	6	0	1	107.5	67.5
122490332002	1224903320	0	0	60	1	0	1	0	0	1	0	0	1	1	0	0	0	0	0	0	0	0	0	0	0	0	0	0	0	0	0	0	0	0	0	0	0	0	1	0	0	0	0	0	8	0	1	122	71
134902314001	1349023140	0	0	60	1	1	2	1	0	1	1	0	1	1	1	0	0	0	0	0	0	0	0	0	0	0	1	0	0	0	0	0	0	0	0	0	0	2	0	1	0	1	0	0	8	0	1	142	72
134902316001	1349023160	0	0	60	0	0	4	1	1	0	0	0	1	1	0	0	0	0	0	0	0	0	0	0	0	0	1	0	0	0	1	0	0	0	1	0	0	3	0	0	1	0	0	0	10	0	1	133	72
135559103002	1355591030	0	0	60	0	0	3	1	1	0	0	0	2	1	0	0	0	0	0	0	1	0	1	1	0	0	0	0	0	1	0	0	0	0	0	0	0	3	0	0	0	0	0	2	10	0	0	113	73
135559210002	1355592100	0	0	60	0	1	3	1	1	1	0	0	2	2	0	0	0	0	0	0	0	0	0	0	0	0	1	0	0	0	0	0	0	1	1	0	0	3	1	0	2	0	0	0	9	1	1	109.5	76
135559219002	1355592190	0	0	60	1	1	2	1	1	3	0	0	1	1	0	0	1	0	0	0	0	0	0	0	0	0	0	0	0	0	0	0	0	0	0	0	0	3	1	1	1	0	1	0	9	0	1	127	79
135559326001	1355593260	0	0	60	0	0	2	1	1	0	1	1	0	2	1	0	0	0	0	0	0	0	0	0	0	0	1	0	0	0	0	0	0	0	0	0	0	2	0	0	1	0	0	1	9	1	1	160.5	89.5
135559331001	1355593310	0	0	60	0	0	3	1	1	0	0	1	2	2	0	0	0	0	0	0	0	0	0	1	0	0	0	0	1	0	0	0	0	0	0	0	0	1	0	0	0	0	0	0	6	0	1	125	73
138202106001	1382021060	0	0	60	1	0	2	1	1	3	0	0	2	1	0	0	0	0	0	0	0	0	0	1	0	0	0	0	0	0	0	0	0	0	0	0	0	1	1	0	0	1	0	0	10	0	1	114.5	63.5
138202209001	1382022090	0	0	60	0	0	2	0	1	0	0	0	0	2	0	0	0	0	0	0	0	0	0	0	0	0	0	0	0	0	0	0	0	0	1	0	0	0	0	0	0	0	0	0	7.5	0	1	125	72.5
138202213001	1382022130	0	1	60	1	1	3	0	0	3	0	1	1	1	0	0	0	0	0	0	0	0	0	0	0	0	1	0	0	0	0	0	0	0	0	1	0	1	1	1	0	1	0	2	5	0	1	105	64
138202310001	1382023100	0	0	60	1	1	2	1	1	0	0	0	0	1	0	0	0	0	0	0	0	0	0	0	0	0	1	0	1	0	0	0	0	0	0	0	0	1	1	1	0	1	0	0	6	0	1	90.5	59
138202310002	1382023100	0	0	60	0	0	2	1	1	0	0	0	1	1	0	0	0	0	0	0	0	0	0	1	0	1	0	0	1	0	0	0	0	0	0	0	0	2	0	0	0	1	0	1	6	0	1	108	79
141154127002	1411541270	0	0	60	1	0	3	1	1	0	0	0	1	0	0	0	0	0	0	0	0	0	0	1	0	0	0	0	0	0	0	0	0	0	0	0	0	1	1	1	0	0	0	1	5	0	0	117	75.5
141154301002	1411543010	0	1	60	0	0	2	1	1	1	0	1	2	2	0	1	0	0	0	0	1	0	1	1	0	0	1	0	1	0	0	0	0	1	1	1	0	7	0	0	1	2	1	0	6	1	1	134	68.5
141154323001	1411543230	0	0	60	1	0	3	1	1	2	0	0	2	1	0	0	0	0	0	0	0	0	0	1	0	0	0	0	0	0	0	0	0	0	0	0	0	1	1	1	1	1	1	0	6	0	0	118.5	76
144016214002	1440162140	0	0	60	1	0	1	0	0	2	0	0	1	1	0	0	1	0	0	0	1	0	0	0	0	0	0	0	0	1	0	0	0	0	0	0	0	2	1	0	1	1	1	4	7	0	1	118.5	64.5
144016302001	1440163020	0	0	60	1	0	2	0	0	2	0	1	2	1	0	0	1	0	0	0	1	0	1	1	0	0	0	0	1	0	1	0	1	1	1	0	0	4	0	1	1	2	0	1	7	1	1	115.5	65.5
145528106002	1455281060	0	0	60	0	1	2	0	0	3	0	0	2	2	0	0	1	1	0	0	1	0	0	1	0	0	1	0	0	0	0	0	0	0	0	0	0	5	0	0	0	2	0	1	5	0	1	105	66.5
150478214001	1504782140	0	0	60	0	1	2	0	1	0	1	1	2	0	0	0	0	0	0	0	0	0	0	0	0	0	0	0	0	0	0	0	0	0	0	0	0	2	0	0	1	1	1	0	8	0	1	137.5	81.5
153859103002	1538591030	0	0	60	1	1	2	0	1	2	0	1	2	1	0	0	0	0	0	0	0	0	0	0	0	0	0	0	0	0	0	0	0	0	0	0	0	0	1	1	0	0	0	3	6	0	1	109.5	66
153859209002	1538592090	0	0	60	1	0	3	1	1	2	0	0	1	1	0	0	1	0	0	0	0	0	0	0	0	0	1	0	0	0	0	0	0	1	0	0	0	2	1	0	1	1	1	3	4.5	0	1	129	79
153859214001	1538592140	0	0	60	1	0	2	1	1	0	0	0	1	2	0	0	0	0	0	0	0	0	1	0	0	0	0	0	0	1	0	0	0	0	0	0	0	1	1	1	1	1	1	1	13	0	1	112	69
154058305001	1540583050	0	0	60	1	1	3	0	1	1	0	1	2	2	0	0	0	1	0	0	0	0	0	1	0	0	0	0	0	0	0	0	0	0	0	0	0	4	0	0	1	1	1	1	5	0	1	149.5	103
154631120002	1546311200	0	0	60	0	0	3	1	1	0	0	1	0	1	0	0	0	1	0	0	0	0	0	1	0	0	0	0	0	0	0	0	0	0	0	0	0	2	0	0	2	1	1	0	8	0	1	123.5	74.5
154631224002	1546312240	0	0	60	1	0	5	0	1	2	0	1	2	1	0	0	1	1	0	0	1	0	1	1	0	0	1	0	1	0	0	0	0	0	0	0	0	8	0	1	2	2	2	1	7	1	1	144.5	78
154676214001	1546762140	0	0	60	0	0	4	1	1	0	0	0	0	1	1	0	0	0	0	0	0	0	0	0	0	0	0	0	0	1	0	0	0	0	0	0	0	1	0	0	0	0	0	1	8	0	1	141	77.5
155676102002	1556761020	0	0	60	0	1	3	1	1	0	0	0	0	1	0	0	0	1	0	0	0	0	0	0	0	0	1	0	0	0	0	0	0	0	0	0	0	2	0	0	0	0	0	0	4	1	1	123.5	58.5
155676106001	1556761060	0	1	60	0	0	2	1	1	0	1	0	2	0	1	0	0	0	0	0	0	0	0	0	0	0	1	0	0	0	0	0	0	0	0	1	0	2	0	0	0	1	0	2	4.5	1	1	124.5	64.5
155676204002	1556762040	0	0	60	1	0	4	0	1	3	0	1	2	1	0	0	0	0	0	0	0	0	0	1	0	0	0	0	0	0	0	0	0	0	0	0	0	1	1	1	1	1	0	0	8	0	0	115	61.5
155676309002	1556763090	0	0	60	1	0	5	0	1	3	0	1	0	0	0	0	0	0	0	0	0	0	0	0	0	0	0	0	0	0	0	0	0	0	0	0	0	0	1	1	1	0	0	2	6	0	1	118.5	74
158231108002	1582311080	0	0	60	0	0	2	0	1	2	0	0	1	2	0	0	0	0	0	0	1	0	0	1	0	0	0	0	0	0	0	0	0	0	0	0	0	4	0	0	1	2	1	0	9	1	1	122.5	71.5
158231313001	1582313130	0	0	60	1	1	1	1	1	3	0	0	1	0	0	0	0	0	0	0	0	0	0	0	0	0	0	0	0	0	0	0	0	0	0	0	0	0	1	1	1	0	0	1	7	0	1	108.5	72.5
158278211001	1582782110	0	0	60	0	1	2	0	1	0	0	1	2	1	0	0	0	0	0	0	0	0	0	0	0	0	1	0	0	0	0	0	0	0	0	0	0	3	0	0	1	1	0	1	6.5	0	1	118	69.5
158278306001	1582783060	0	0	60	0	0	2	0	1	0	0	0	2	1	0	0	0	0	0	0	0	0	0	0	0	0	0	0	0	0	0	0	0	0	0	0	0	2	0	0	1	1	0	0	4	0	1	139	82
158278323001	1582783230	0	0	60	0	1	3	0	1	0	0	0	2	1	0	0	0	0	0	0	0	0	0	1	0	0	1	0	1	0	0	0	0	0	0	0	0	2	1	0	1	1	0	0	5	0	1	109	69
160104103002	1601041030	0	0	60	0	0	1	0	0	2	1	0	2	1	1	1	0	0	0	0	0	0	0	0	0	0	0	0	0	0	0	0	0	0	0	0	0	2	0	0	1	2	1	0	7	1	1	145.5	83
160104314001	1601043140	0	0	60	0	0	1	0	0	2	1	0	2	1	0	1	1	0	0	0	1	0	0	0	0	0	0	0	0	0	0	0	0	0	0	0	0	3	0	0	2	2	1	1	5	1	1	130.5	75.5
161159109001	1611591090	0	0	60	1	0	2	1	1	2	1	0	1	1	1	0	0	0	0	1	0	0	1	1	0	0	1	0	0	0	0	0	0	0	0	0	0	5	1	0	1	1	1	0	5.5	0	0	134	88
161159225001	1611592250	0	0	60	0	0	5	1	1	0	0	1	1	2	1	0	0	0	0	0	0	0	0	1	0	0	0	0	1	0	0	0	0	0	1	0	0	2	0	1	1	1	1	0	7.5	1	1	120.5	83
162431106001	1624311060	0	0	60	1	0	2	0	0	1	0	0	2	1	0	0	0	0	0	0	0	0	0	1	0	0	1	0	0	1	0	0	0	1	0	0	0	0	0	1	0	1	0	0	7	0	1	138.5	92
162431211002	1624312110	0	0	60	1	0	2	1	1	1	0	1	2	0	0	1	0	0	0	0	0	0	0	0	0	0	0	0	0	0	0	0	0	0	0	0	0	1	1	1	1	0	0	0	6	0	1	118.5	82.5
162431214001	1624312140	0	1	60	1	1	2	1	1	3	0	1	2	2	1	0	0	0	0	0	0	0	0	0	0	0	0	0	0	0	0	0	0	0	0	1	0	1	1	1	1	1	0	0	4	0	1	133.5	76.5
166006302001	1660063020	0	0	60	0	0	3	1	1	0	0	0	0	1	0	0	1	1	0	0	0	0	0	0	0	0	0	0	1	0	0	0	0	0	0	0	0	4	0	0	1	1	0	1	8.5	0	1	137.5	79.5
166006302002	1660063020	0	1	60	1	1	3	1	1	2	0	0	2	2	0	0	0	0	0	0	0	0	0	0	0	0	1	0	0	0	0	0	0	0	0	1	0	3	1	0	1	1	1	1	7	0	1	170	104
168231103001	1682311030	0	0	60	0	1	1	1	1	0	0	0	0	2	0	0	0	0	0	0	1	0	0	1	0	0	0	0	0	1	0	0	0	0	0	0	0	4	0	0	0	2	0	1	10	0	1	123	70
168231108001	1682311080	0	0	60	0	0	2	1	1	0	0	0	2	1	1	0	0	0	0	0	0	0	0	0	0	0	0	0	0	0	0	0	0	0	0	0	0	1	0	1	0	0	0	1	6	0	1	145	81
168231217001	1682312170	0	1	60	1	0	2	1	1	1	0	1	2	1	0	0	0	0	0	0	0	0	0	1	0	0	1	0	0	0	0	0	0	0	0	1	0	2	0	1	1	1	1	0	6	1	1	115	66
168231221001	1682312210	0	0	60	1	0	1	1	1	2	0	0	2	2	0	1	1	0	0	0	1	0	0	0	0	0	0	0	0	0	0	0	0	0	0	0	0	5	0	0	0	2	0	0	5	0	1	129	73.5
168231223001	1682312230	0	0	60	0	0	2	1	1	0	0	0	0	2	0	0	0	0	0	0	0	0	0	0	0	0	0	0	0	0	0	0	0	0	1	0	0	2	0	0	0	0	0	0	8	0	1	137	86
168231307002	1682313070	0	0	60	1	0	2	0	0	2	0	0	2	1	0	0	0	0	0	0	0	0	0	0	0	0	1	0	0	0	0	0	0	0	0	0	0	3	1	1	2	1	1	2	8	0	1	144.5	92.5
171159127001	1711591270	0	0	60	0	0	4	1	1	0	0	0	2	2	0	1	1	0	0	0	0	0	0	1	0	0	0	0	0	0	0	0	0	1	1	0	0	5	0	0	0	2	0	0	3	0	0	126.5	70.5
171159133001	1711591330	0	1	60	1	0	4	1	1	1	1	0	1	1	0	0	0	0	0	0	1	0	0	0	0	0	0	0	0	0	0	0	0	0	0	1	0	1	1	0	0	1	0	0	6	0	0	113.5	74
171159301001	1711593010	0	0	60	1	0	0	1	1	1	1	0	2	2	0	0	0	0	0	0	1	0	0	1	0	0	0	0	1	0	0	0	0	0	1	0	0	4	0	1	1	2	1	0	6	1	0	132	93.5
174643101002	1746431010	0	0	60	0	1	5	1	1	0	0	0	2	2	0	0	1	0	0	0	0	0	0	1	1	0	1	1	0	0	0	0	0	0	0	0	0	5	0	0	2	0	0	1	4	1	0	122	67
175531117001	1755311170	0	0	60	1	0	2	0	1	3	0	0	2	2	0	0	0	0	0	0	0	1	0	0	0	0	0	0	0	0	0	0	0	0	0	0	0	3	0	0	0	1	0	0	8	0	1	125	80
175531217001	1755312170	0	0	60	0	0	2	1	1	2	1	0	2	1	0	0	0	0	0	0	0	0	0	0	0	0	0	0	0	0	0	0	0	0	0	0	0	2	0	0	2	1	0	3	5	1	1	165.5	82.5
177402125002	1774021250	0	1	60	0	0	2	1	1	1	0	0	1	1	0	0	1	0	0	0	1	0	0	0	0	0	0	0	0	0	0	0	0	0	0	1	0	2	0	0	0	0	0	0	7.5	0	1	106	63.5
177402227001	1774022270	0	0	60	1	0	3	0	1	0	0	0	1	2	0	0	0	0	0	0	0	0	0	0	0	0	1	0	0	0	0	0	0	0	0	0	0	1	0	0	1	1	2	0	6	0	0	114	62.5
184037103002	1840371030	0	0	60	0	0	1	0	0	0	0	0	2	1	0	0	0	0	0	0	0	1	0	1	0	0	0	0	0	0	0	0	0	0	0	0	0	2	0	0	1	1	1	0	8	0	1	103.5	65.5
184037105002	1840371050	0	0	60	0	1	1	0	1	2	0	0	1	1	0	0	1	1	0	1	0	0	0	1	0	0	0	0	0	0	0	0	0	0	0	0	0	6	0	0	0	1	1	2	8	0	1	114	74
184037112001	1840371120	0	0	60	0	1	1	0	0	2	0	1	2	1	0	1	0	0	0	1	0	0	0	0	0	0	0	0	0	0	0	0	0	0	0	0	0	2	0	0	1	1	2	1	8	1	1	118.5	62.5
184037302001	1840373020	0	0	60	0	0	1	0	0	3	1	0	2	1	0	0	0	0	0	0	1	0	0	1	0	0	0	0	0	0	0	0	0	0	0	0	0	4	0	0	1	1	1	5	8	0	1	141	84.5
200104209002	2001042090	0	0	60	1	1	1	0	0	3	0	1	1	1	1	1	1	0	0	0	0	0	0	0	0	1	0	0	0	0	0	0	0	0	0	0	0	4	1	1	0	2	0	2	7	0	1	146	75
200104308002	2001043080	0	0	60	1	1	2	1	1	1	0	0	1	1	0	0	0	0	0	0	1	0	0	0	0	0	0	0	0	0	0	0	0	0	0	0	0	3	1	1	1	0	1	0	6.5	0	1	147	91.5
200104314002	2001043140	0	0	60	1	1	2	1	1	0	0	0	0	2	0	0	1	0	0	1	0	0	1	0	0	0	0	0	1	0	0	0	0	0	0	0	0	5	1	0	1	1	1	0	6	1	1	108	57.5
202454113001	2024541130	0	0	60	0	1	1	1	1	1	0	1	2	1	0	0	1	0	0	1	0	0	0	0	0	0	0	0	0	0	0	0	1	0	1	0	0	4	0	0	0	1	0	0	8	1	1	159	88
202454209002	2024542090	0	0	60	0	0	2	0	1	1	0	1	1	1	0	0	0	0	0	0	0	0	0	0	0	0	0	0	0	0	0	0	0	0	0	0	0	2	0	0	1	0	0	0	6	0	0	159	98
202454210001	2024542100	0	0	60	1	1	2	0	1	1	0	1	2	2	1	0	0	0	0	0	0	0	0	0	0	0	1	0	1	0	0	0	0	0	0	0	0	0	1	0	2	2	0	0	10	1	1	123	78
202454215001	2024542150	0	0	60	1	0	2	0	1	3	0	0	2	2	0	0	0	0	0	0	0	0	0	0	0	0	0	0	0	0	0	0	0	0	0	0	0	0	1	1	0	0	0	1	8	0	1	106.5	69
202454216001	2024542160	0	0	60	0	0	1	0	1	0	0	1	2	1	0	0	0	0	0	0	0	0	0	1	0	0	1	0	1	0	0	0	0	0	0	0	0	2	0	0	0	0	0	1	6	0	1	111.5	61.5
204906206001	2049062060	0	0	60	0	1	2	1	1	0	0	0	1	1	0	1	0	0	0	0	0	0	0	0	0	0	0	0	0	0	0	0	0	0	0	0	0	1	0	0	1	1	1	3	7	0	1	114.5	69
204906313002	2049063130	0	0	60	1	1	2	1	1	0	0	0	2	2	0	0	0	1	0	0	0	0	0	1	1	0	0	0	0	0	0	0	0	0	1	0	0	5	0	0	1	2	1	1	7	0	1	142.5	89
205304218001	2053042180	0	0	60	0	0	2	0	1	1	0	0	1	1	1	0	1	0	1	0	0	0	0	0	0	0	0	0	0	1	0	0	0	0	0	0	0	3	0	0	1	1	1	1	9	0	1	137	73.5
205304321001	2053043210	0	0	60	0	1	4	0	1	1	0	0	2	2	0	0	0	0	0	0	0	0	0	0	0	0	1	0	1	0	0	0	0	0	0	0	0	1	0	0	0	1	0	0	6.5	0	1	110	69
205304321002	2053043210	0	0	60	1	1	4	0	0	1	0	0	2	2	0	0	0	0	0	0	0	0	0	0	0	0	0	0	0	0	0	0	0	0	0	0	0	2	0	0	1	1	1	0	7	0	1	156	80
207406125001	2074061250	0	1	60	0	1	5	1	1	0	0	0	1	1	1	0	0	0	0	0	0	0	0	0	0	0	0	0	0	0	0	0	0	0	0	1	0	1	0	0	1	1	0	0	9	0	1	141.5	74
207428106002	2074281060	0	0	60	0	0	2	1	1	0	0	1	1	2	0	1	0	0	0	0	1	0	0	1	0	0	1	0	0	0	0	0	0	0	0	0	0	4	0	0	0	2	0	2	2	1	1	124	65.5
207428222001	2074282220	0	0	60	1	0	2	1	1	2	0	1	1	1	0	0	0	0	0	0	1	0	0	0	0	0	0	0	0	0	0	0	0	0	0	0	0	1	0	1	2	1	1	1	3	0	1	111	62
207428317001	2074283170	0	0	60	0	0	2	1	1	0	1	0	2	1	0	1	0	0	0	0	0	0	0	0	0	0	0	0	0	0	0	0	0	0	0	0	0	1	0	0	1	1	1	0	5.5	1	1	137	82.5
211154320002	2111543200	0	0	60	1	0	2	1	1	0	0	0	2	1	0	0	0	0	0	0	0	0	1	1	0	0	1	0	0	0	0	0	0	0	0	0	0	3	1	1	1	1	0	0	8	0	0	120	72.5
211176101001	2111761010	0	0	60	1	0	5	1	1	1	0	0	0	1	0	0	0	1	0	0	0	0	0	0	0	0	0	0	0	0	0	0	0	0	0	0	0	1	1	0	0	0	0	0	6	0	1	117	76.5
211176106002	2111761060	0	0	60	1	1	3	1	1	3	0	0	1	1	1	0	0	0	0	0	0	0	0	0	0	0	0	0	1	1	0	0	0	0	0	0	0	1	1	1	2	2	0	0	6	1	1	157.5	86.5
211176112001	2111761120	0	1	60	0	0	3	1	1	3	0	1	1	0	0	0	0	0	0	0	0	0	0	0	0	0	0	0	0	0	0	0	0	0	0	1	0	2	0	0	0	0	0	2	5	0	1	123.5	85.5
211176115002	2111761150	0	0	60	0	0	2	1	1	1	0	0	0	1	0	0	0	0	0	1	1	0	0	0	0	0	0	0	1	0	0	0	0	0	0	0	0	4	0	1	0	2	0	0	6	0	1	156.5	100
211176118002	2111761180	0	0	60	0	0	2	1	1	1	0	0	2	2	0	0	0	1	0	0	1	0	0	0	0	0	0	0	1	0	0	0	0	1	1	0	0	4	0	1	1	1	0	2	6	1	0	148	93.5
211176201002	2111762010	0	0	60	1	0	2	1	1	2	1	0	0	2	0	0	0	0	0	0	0	0	0	0	0	0	0	0	0	0	0	0	0	0	0	0	0	0	1	0	1	1	1	1	6	1	1	118	69
211176210002	2111762100	0	0	60	1	0	3	1	1	1	0	0	0	1	1	0	0	0	0	0	0	0	0	0	0	0	0	0	0	0	0	0	0	0	0	0	0	1	0	0	0	1	0	0	6	0	0	129	90.5
211176211002	2111762110	0	0	60	0	0	2	1	1	0	0	0	2	1	1	0	0	0	0	0	0	0	0	0	1	0	0	0	0	0	0	0	0	0	0	0	0	2	0	1	1	1	1	0	3	0	0	141	92
211176215002	2111762150	0	0	60	0	0	2	1	1	0	0	0	2	2	0	1	1	0	0	0	0	0	0	0	0	0	1	0	0	0	0	0	0	0	0	0	0	5	1	0	0	1	0	3	6	0	1	124.5	72
212428220002	2124282200	0	0	60	0	0	1	0	0	2	0	0	2	1	0	0	1	0	0	0	1	0	0	0	0	1	0	0	0	0	0	0	0	0	0	0	0	5	0	0	0	1	1	0	6	0	1	109.5	62.5
212428321001	2124283210	0	1	60	1	1	1	0	0	3	0	0	2	1	0	1	0	0	0	0	0	0	0	0	0	0	0	0	0	1	0	0	0	0	0	1	0	1	1	1	0	1	0	2	7	0	1	131.5	72.5
244056118002	2440561180	0	0	60	1	0	1	0	0	2	0	1	1	1	0	0	0	0	0	0	0	0	0	1	0	0	0	0	0	0	0	0	0	0	0	0	0	1	1	1	1	1	0	4	6	0	1	129	79.5
244056304001	2440563040	0	0	60	0	0	4	1	1	1	0	0	2	1	0	1	0	0	0	0	0	0	0	0	0	0	1	0	1	0	0	0	0	1	1	0	0	2	0	0	1	0	0	0	7	1	1	132	76
244056304002	2440563040	0	1	60	1	0	4	1	1	2	0	1	2	2	0	0	0	0	0	0	0	0	0	0	0	0	1	0	0	0	0	0	0	0	0	1	0	1	1	1	1	2	0	0	3	1	1	131	77
244056318002	2440563180	0	0	60	0	0	2	1	1	2	0	0	2	1	0	1	0	0	0	0	0	0	0	0	0	0	0	0	0	0	0	0	0	0	0	0	0	1	0	0	1	1	1	1	5.5	0	1	127	86
244056320001	2440563200	0	0	60	0	0	3	1	1	1	0	1	2	2	0	0	0	1	0	0	0	0	0	0	0	0	1	0	0	0	0	0	0	1	0	0	0	2	0	0	0	2	0	2	8	0	1	103.5	58
244604113001	2446041130	0	0	60	1	0	2	0	1	1	1	0	2	1	0	0	0	0	0	0	0	0	0	0	0	0	0	0	0	0	0	0	0	0	0	0	0	0	1	1	1	1	0	0	5	0	1	105	60
244604208001	2446042080	0	0	60	0	0	5	1	1	1	1	0	1	1	0	0	0	0	0	0	0	0	0	1	0	0	1	0	0	0	0	0	0	0	0	0	0	2	0	0	0	0	0	0	9	0	1	116.5	63
244604214001	2446042140	0	0	60	0	0	4	1	1	2	0	0	1	1	0	0	0	0	0	0	0	0	0	0	0	0	1	0	0	0	0	0	0	0	0	0	0	1	0	0	1	2	0	2	8	0	1	121.5	72
244604222001	2446042220	0	0	60	0	1	3	1	1	1	0	1	2	2	0	0	0	0	0	0	0	0	0	1	0	0	1	0	0	0	0	0	0	0	1	0	0	4	0	0	0	0	0	1	8	0	1	147	79.5
244604223001	2446042230	0	0	60	0	0	4	1	1	0	0	0	0	1	0	0	0	0	0	0	0	0	0	1	0	0	0	0	0	0	0	0	0	0	0	0	0	1	0	0	0	0	0	0	4	0	1	112.5	76
244676221002	2446762210	0	1	60	1	0	4	1	1	2	0	1	2	0	0	0	0	0	0	0	0	0	0	0	0	0	0	0	0	0	0	0	0	0	0	1	0	0	1	1	2	2	1	1	8	0	0	127.5	86.5
261676123001	2616761230	0	0	60	0	1	4	1	1	0	0	0	2	2	0	1	0	0	0	0	0	0	0	0	0	0	1	0	1	1	0	0	0	1	1	0	0	2	0	0	2	0	0	0	4	1	0	95.5	59
265359122002	2653591220	0	0	60	1	1	3	1	1	1	0	0	2	1	1	0	0	0	0	0	0	0	0	1	0	0	0	0	0	0	0	0	0	0	0	0	0	2	1	1	0	1	0	3	8	0	0	147.5	77
265359313001	2653593130	0	0	60	0	0	4	1	1	0	0	0	1	2	0	1	0	0	0	0	0	0	0	0	0	0	1	0	0	0	0	0	0	0	0	0	0	4	0	0	0	1	1	0	6.5	1	0	129	69
265576101002	2655761010	0	0	60	0	0	3	1	1	0	0	1	2	2	0	0	0	0	0	0	0	0	0	0	0	0	1	0	1	0	0	0	0	1	1	0	0	0	0	0	1	1	0	0	8	1	1	118	70
265576107001	2655761070	0	0	60	0	0	5	1	1	0	0	0	2	2	0	0	0	0	0	0	0	0	0	0	0	0	1	0	0	0	0	0	0	0	0	0	0	1	0	0	1	1	1	0	7	0	1	92.5	53.5
265576310001	2655763100	0	0	60	0	0	2	1	1	0	0	0	2	1	0	1	0	0	0	0	0	0	0	0	0	0	0	0	0	0	0	0	0	0	0	0	0	1	0	0	0	0	0	0	4	0	0	98.5	58.5
268606121002	2686061210	0	0	60	0	0	2	1	1	0	0	0	0	0	0	0	0	0	0	0	0	0	0	0	0	0	0	0	0	0	0	0	0	0	0	0	0	0	0	0	1	2	1	1	8	0	1	132.5	82
270402118001	2704021180	0	0	60	1	0	2	1	1	1	0	0	2	1	1	0	1	0	0	1	0	0	0	0	0	0	1	0	1	0	0	0	0	0	1	0	0	4	0	1	1	0	1	0	7	0	0	150.5	97
270402125001	2704021250	0	0	60	1	0	2	1	1	2	0	0	1	2	0	0	1	0	0	0	0	0	0	1	0	0	0	0	1	0	0	0	0	0	1	0	0	4	0	0	1	2	1	2	8	1	0	145	92
271806110002	2718061100	0	1	60	0	0	2	1	1	0	0	0	2	1	0	0	0	0	0	0	0	0	0	0	0	0	1	0	0	1	0	0	0	1	1	1	0	3	0	0	1	1	1	0	3	1	1	160.5	85.5
271806208002	2718062080	0	0	60	1	0	3	0	1	2	0	1	2	2	0	0	0	0	0	1	0	0	0	1	0	0	0	0	1	0	0	0	0	1	0	0	0	2	0	1	1	1	0	2	2	0	1	76	49
274951127001	2749511270	0	0	60	1	0	4	1	1	1	0	0	2	2	0	0	0	0	0	0	0	0	0	0	0	0	1	0	1	0	0	0	0	0	0	0	0	3	1	0	1	1	0	2	8	0	1	125	72.5
274951301001	2749513010	0	1	60	0	0	2	1	1	3	0	1	2	2	0	0	1	0	0	0	1	0	1	0	0	0	1	0	1	0	0	0	1	1	1	1	0	4	0	0	0	1	0	1	5	1	1	117	79.5
274951325001	2749513250	0	0	60	1	0	4	1	1	0	0	0	2	2	0	0	0	0	0	0	0	0	0	1	0	0	0	0	1	0	0	0	0	0	1	0	0	3	0	1	1	2	1	0	5	0	0	136	75
275559214002	2755592140	0	0	60	1	1	2	0	0	3	0	0	2	1	0	1	1	0	0	0	1	0	0	0	0	0	0	0	0	0	0	0	0	0	0	0	0	0	1	1	1	1	1	0	5	0	1	119.5	74.5
275559222001	2755592220	0	0	60	0	0	2	0	0	3	0	0	2	1	0	0	0	0	0	0	0	0	0	0	0	0	0	0	1	0	0	0	0	0	0	0	0	0	1	0	0	1	0	1	5	0	1	128	81
275559222002	2755592220	0	0	60	1	1	2	0	0	3	0	0	1	1	0	1	0	0	0	0	0	0	0	0	0	0	0	0	0	0	0	0	0	0	0	0	0	3	1	1	0	1	0	3	6	0	1	133	79.5
275559310001	2755593100	0	0	60	0	0	1	0	0	0	0	0	2	1	0	1	0	0	0	0	0	0	0	0	0	0	0	0	0	0	0	0	0	0	0	0	0	1	0	0	0	1	0	2	7	0	1	94.5	56.5
280154118001	2801541180	0	0	60	1	0	3	1	1	3	0	0	0	2	1	1	0	0	0	0	0	0	0	0	0	0	0	0	0	0	0	0	0	0	0	0	0	2	0	0	1	1	0	7	8	0	1	125	84.5
280154311001	2801543110	0	0	60	0	0	2	1	0	0	1	1	0	2	0	0	1	0	0	0	1	0	0	0	0	0	1	0	0	0	0	0	0	1	1	0	0	5	0	0	2	2	2	2	6	1	1	131.5	76.5
281116119002	2811161190	0	0	60	1	0	2	1	1	1	0	0	0	1	0	0	0	0	0	0	0	0	0	1	0	0	1	0	0	0	0	0	0	0	0	0	0	2	0	1	0	0	0	0	4	0	1	106.5	58
281116216001	2811162160	0	0	60	0	0	2	1	1	1	0	0	2	1	0	0	1	0	0	0	0	0	0	0	0	0	1	0	1	0	0	0	0	0	0	0	0	4	0	0	1	2	0	1	7	1	1	141.5	88.5
281116220002	2811162200	0	0	60	0	0	2	1	1	0	0	0	2	1	0	0	0	0	0	0	0	0	0	0	1	1	0	0	0	1	0	0	0	0	0	0	0	2	0	0	0	0	0	0	2	0	1	117	75
291676114001	2916761140	0	0	60	0	0	1	1	1	0	1	0	2	0	0	0	0	0	0	0	0	0	0	0	0	0	0	0	0	0	0	0	0	0	1	0	0	2	0	0	0	0	0	2	5	0	1	140.5	81
291676218001	2916762180	0	0	60	0	0	1	1	1	0	0	0	2	1	0	0	0	0	0	0	0	0	0	0	0	0	0	0	0	0	0	0	0	0	0	0	0	2	0	0	0	0	0	0	7	0	1	133	81.5
291676218002	2916762180	0	0	60	1	1	1	1	0	2	0	0	0	1	0	0	0	0	0	0	0	0	0	0	0	0	1	0	0	0	0	0	0	0	0	0	0	0	1	1	0	1	0	1	7	0	1	125	76.5
291676302001	2916763020	0	0	60	1	0	4	1	1	1	0	0	2	2	0	0	1	0	0	0	1	0	0	1	0	0	0	0	0	0	0	0	0	0	0	0	0	0	0	0	2	2	0	0	7	1	1	129	78
292458106001	2924581060	0	0	60	1	1	2	0	1	1	0	0	0	1	0	1	0	0	0	1	0	0	0	1	0	0	0	0	0	0	0	0	0	0	0	0	0	3	0	1	1	1	0	1	6	0	1	131	66
292458116002	2924581160	0	0	60	0	0	2	0	1	2	0	0	1	2	0	0	0	0	0	0	0	0	0	0	0	0	0	0	0	0	0	0	0	0	0	0	0	0	0	0	0	1	1	1	2	1	1	113.5	70.5
294028120001	2940281200	0	0	60	0	0	1	0	1	2	0	1	1	0	0	0	0	0	0	0	0	0	1	0	0	0	0	0	0	0	0	0	0	0	0	0	0	3	1	0	0	0	0	3	6	0	1	127	67.5
294028208001	2940282080	0	0	60	0	0	0	0	0	1	0	0	1	0	0	0	1	0	0	0	0	0	0	0	0	0	0	0	0	0	0	0	0	0	0	0	0	3	0	0	1	1	1	1	9	0	1	102	59.5
294099121001	2940991210	0	0	60	0	0	1	1	1	0	0	0	2	2	0	0	1	0	0	0	1	0	0	0	0	0	0	0	0	0	0	0	0	0	0	0	0	0	0	0	1	1	1	1	3	0	1	156.5	93
294099126002	2940991260	0	0	60	1	0	1	1	1	0	0	0	2	1	0	1	0	0	0	0	1	0	1	0	0	0	1	0	0	1	0	0	0	0	0	0	0	4	1	0	1	1	1	0	6	0	1	124	78
294099305001	2940993050	0	1	60	0	0	2	1	1	1	0	0	0	2	0	1	0	0	0	0	0	0	0	0	0	0	0	0	1	0	0	0	0	0	0	1	0	1	0	0	1	2	0	0	8	1	0	129.5	75
295331201001	2953312010	0	0	60	1	0	2	1	1	2	0	0	0	0	0	0	0	1	0	0	0	0	0	1	0	0	1	0	0	0	0	0	0	1	0	0	0	3	0	0	0	1	0	0	8	0	0	110	55
295331302001	2953313020	0	1	60	0	0	2	0	0	3	0	1	0	1	0	0	0	0	0	0	0	0	0	0	0	0	0	0	0	0	0	0	0	0	0	1	0	0	0	0	1	1	0	2	6	0	1	127	73.5
296006211001	2960062110	0	0	60	1	1	2	1	1	0	0	0	2	1	1	0	0	0	0	0	0	0	0	0	0	0	0	0	0	0	0	0	0	0	0	0	0	1	0	0	0	0	0	0	6.5	1	0	143.5	88
296006229002	2960062290	0	0	60	1	0	2	1	1	0	0	1	0	0	1	0	0	0	0	0	0	0	0	0	0	0	0	0	0	0	0	0	0	0	0	0	0	1	1	0	0	0	0	0	3	1	1	147	90.5
296006317002	2960063170	0	0	60	1	0	3	1	1	0	0	0	0	0	0	0	0	0	0	0	0	0	0	0	0	0	1	0	0	0	0	0	0	0	0	0	0	1	1	1	0	0	0	2	0	0	0	102	59.5
296081213001	2960812130	0	1	60	0	0	2	1	1	0	0	0	2	2	0	1	1	1	0	0	0	0	0	0	0	0	0	1	1	0	1	0	0	1	1	1	0	6	0	0	0	2	0	0	4	0	1	136	77.5
296331114002	2963311140	0	1	60	0	0	3	1	1	0	0	0	2	2	1	1	1	0	1	0	1	0	0	0	0	0	0	0	0	1	1	0	0	1	0	1	0	0	0	0	0	1	0	0	7	1	0	113	73
296331119001	2963311190	0	0	60	1	0	2	1	1	0	0	0	0	1	0	0	0	0	0	0	0	0	0	0	0	0	0	0	0	0	0	0	0	0	0	0	0	0	1	0	0	0	0	2	7.5	0	0	131	73
296331122002	2963311220	0	0	60	0	0	2	1	1	0	0	1	2	0	1	0	0	0	0	0	0	0	0	0	0	0	0	0	0	0	0	0	0	1	0	0	0	1	0	0	0	0	0	2	7	0	0	151.5	89.5
296331201002	2963312010	0	0	60	0	0	2	1	1	0	0	0	1	0	1	1	0	0	0	0	0	0	0	0	0	0	0	0	0	0	0	0	0	0	0	0	0	2	1	0	0	1	0	1	8	0	0	150	108
296331215001	2963312150	0	0	60	1	1	2	1	1	1	0	1	2	1	1	0	0	0	0	0	0	0	0	0	0	0	0	0	0	0	0	0	0	0	0	0	0	1	1	1	1	1	1	0	7	0	0	165	87.5
296331222002	2963312220	0	0	60	1	1	2	1	1	0	0	1	2	2	0	1	1	0	0	0	0	0	0	0	0	0	0	0	0	0	0	0	0	0	0	0	0	2	1	1	1	1	0	0	7	0	1	117	77
296331314001	2963313140	0	0	60	0	0	1	0	0	0	0	0	2	0	0	1	1	0	0	0	1	0	0	0	0	0	0	1	0	1	0	0	0	0	1	0	0	6	0	0	0	2	1	1	10	0	1	140.5	94.5
296331320002	2963313200	0	0	60	0	0	2	0	0	3	0	1	2	1	1	0	0	0	0	0	1	0	1	1	0	0	1	0	0	0	0	0	0	0	0	0	0	5	0	0	1	1	1	2	6.5	0	0	146	93.5
297439121002	2974391210	0	0	60	0	1	2	0	0	2	0	0	2	2	0	1	1	0	0	0	1	0	0	0	0	0	0	0	1	0	0	0	0	0	0	0	0	5	0	0	1	1	1	1	7	0	1	121	83
297439306002	2974393060	0	0	60	0	0	1	1	1	1	0	1	2	1	0	0	1	0	0	0	0	0	0	0	0	0	0	0	0	0	0	0	0	0	0	0	0	1	0	0	1	1	0	2	6	0	1	108.5	66
298631106001	2986311060	0	0	60	1	0	2	1	1	2	0	1	2	2	0	0	0	0	0	0	1	0	0	0	0	0	1	0	0	0	0	0	0	0	0	0	0	4	1	1	1	1	0	2	5.5	0	1	179.5	93
298631107002	2986311070	0	0	60	0	0	2	1	1	0	0	0	0	2	0	0	0	0	0	0	0	0	0	0	0	0	0	0	0	1	0	0	0	0	1	0	0	2	1	0	0	0	0	0	3	0	1	121	75
298631216001	2986312160	0	0	60	0	0	3	1	1	0	0	0	2	0	0	0	0	1	0	0	0	0	0	0	0	0	0	1	0	0	0	0	0	0	0	0	0	2	0	0	0	0	0	2	4	1	1	118.5	70.5
320146113001	3201461130	0	0	60	1	0	3	1	1	2	0	1	2	1	0	1	1	1	0	1	1	0	0	1	0	0	1	0	0	0	0	0	0	0	0	0	0	8	1	0	1	1	0	0	7	0	1	100	66
320146309001	3201463090	0	0	60	0	0	4	1	1	0	0	0	2	2	0	1	0	0	0	0	0	0	0	0	0	0	1	0	0	1	0	0	0	1	0	0	0	2	0	0	0	2	0	0	7	0	1	108	66.5
321131107001	3211311070	0	0	60	0	0	2	0	0	2	0	0	0	1	0	0	0	0	0	0	0	0	0	0	0	0	0	0	0	0	0	0	0	0	0	0	0	0	0	0	1	1	1	2	8	0	1	104.5	51.5
321131108001	3211311080	0	0	60	0	1	2	0	0	3	0	1	2	2	0	0	0	0	0	0	0	0	0	1	0	0	0	0	0	0	0	0	0	0	0	0	0	1	0	0	0	1	0	0	6	0	1	110	61.5
321131108002	3211311080	0	0	60	1	1	2	0	0	2	0	1	0	0	0	0	1	0	0	0	1	0	0	0	0	0	0	0	0	0	0	0	0	0	0	0	0	4	0	0	0	0	0	0	8	0	1	124.5	75
321131215002	3211312150	0	0	60	0	0	3	0	1	0	0	0	2	1	0	1	1	0	0	0	0	1	0	1	0	0	1	0	1	0	0	0	0	1	1	0	0	7	0	0	1	2	1	0	8	1	1	109.5	66
321131307001	3211313070	0	0	60	1	1	2	0	1	2	0	0	2	0	0	0	1	0	0	0	0	0	0	0	0	0	0	0	0	0	0	0	0	0	0	0	0	1	0	0	0	0	0	1	7	0	1	122	69.5
321131328002	3211313280	0	0	60	1	1	3	0	1	2	0	0	2	0	0	0	0	0	0	0	0	0	0	0	0	0	1	0	1	0	0	0	0	0	0	0	1	1	0	0	0	1	0	0	4	0	1	117	76
321659213001	3216592130	0	0	60	0	0	2	0	1	2	0	0	2	1	0	0	0	0	0	0	0	0	0	1	0	0	1	0	1	0	0	0	0	0	1	0	0	2	0	0	1	2	1	0	6	0	1	125	69.5
321659320001	3216593200	0	1	60	1	1	3	1	1	2	0	1	2	1	0	0	1	0	0	0	1	0	0	0	0	0	0	1	0	0	0	0	0	0	0	1	0	3	1	0	0	0	0	0	8	0	1	127.5	85.5
324045108002	3240451080	0	0	60	0	0	3	0	1	0	0	0	1	2	1	1	0	0	0	0	0	0	0	0	0	0	0	0	0	0	0	0	0	0	0	0	0	2	0	0	0	1	1	0	7	1	1	161	90.5
324045218002	3240452180	0	1	60	1	0	3	1	1	1	0	0	2	1	0	0	0	0	0	0	1	0	0	1	0	0	0	0	1	1	0	0	0	1	0	1	0	0	1	0	1	1	1	2	4	1	0	112	79
324045308001	3240453080	0	0	60	1	0	2	0	1	2	0	0	2	2	0	0	0	1	0	1	1	0	1	0	0	0	0	1	1	0	0	0	0	1	1	0	0	5	1	1	1	2	1	2	5.5	0	1	114.5	72
324045309001	3240453090	0	0	60	0	0	3	0	1	0	0	1	0	1	0	0	0	0	1	0	0	0	0	0	0	0	0	0	0	0	0	0	0	0	1	0	0	3	0	0	0	0	0	1	6	0	0	189	112
325306101002	3253061010	0	0	60	0	0	2	1	1	2	0	0	2	2	1	0	0	0	0	0	1	0	0	0	0	0	0	0	0	0	0	0	0	0	0	0	0	2	0	0	0	0	0	0	8	0	1	134	74.5
325306207001	3253062070	0	0	60	0	0	2	1	1	0	0	0	2	2	1	1	0	0	0	1	1	0	0	0	0	0	0	0	1	0	0	0	0	0	0	0	0	4	0	0	0	2	0	1	7	0	1	135	63
325306207002	3253062070	0	0	60	1	0	2	1	1	2	0	0	1	1	1	1	0	0	0	0	0	0	0	0	0	0	0	0	0	0	0	0	0	0	1	0	0	2	1	1	0	2	0	2	6	1	1	140	83.5
325306330001	3253063300	0	0	60	1	0	0	1	1	0	1	0	0	1	0	0	0	0	0	0	0	0	0	0	0	0	0	0	0	0	0	0	0	0	0	0	0	0	0	1	0	0	0	2	9	0	0	113	71
325554128002	3255541280	0	0	60	1	0	1	1	1	2	0	0	2	1	0	0	0	0	0	0	0	0	0	0	0	0	0	0	0	0	0	0	0	0	0	0	0	0	0	1	0	1	0	2	8	0	1	122	61.5
325554212002	3255542120	0	1	60	0	0	2	1	1	0	0	1	2	2	0	0	1	0	0	0	0	0	0	1	0	0	1	0	0	0	0	0	0	0	0	1	0	5	0	0	1	0	0	0	5	1	1	145	82
325554222001	3255542220	0	0	60	1	0	3	1	1	2	0	1	2	1	1	0	0	0	0	0	0	0	0	0	0	0	0	0	0	0	0	0	0	0	0	0	0	1	1	0	0	1	0	1	5	0	1	128.5	78
325554306002	3255543060	0	0	60	0	0	2	0	1	0	0	1	2	2	1	1	0	0	0	0	0	0	0	0	0	0	0	0	0	0	0	0	0	0	0	0	0	2	0	0	1	0	0	1	8	0	1	138.5	91.5
325554315001	3255543150	0	0	60	1	1	2	0	0	2	0	0	2	1	0	0	0	0	0	0	1	0	0	1	0	0	0	0	0	0	0	0	0	0	0	0	0	2	1	0	0	1	1	2	8	0	1	116	62
325554330001	3255543300	0	1	60	0	1	1	0	0	3	0	1	1	1	0	0	1	0	0	0	0	0	0	0	0	0	0	0	0	0	0	0	0	0	0	1	0	3	0	0	1	1	0	2	7.5	0	1	140.5	80.5
326346223001	3263462230	0	0	60	0	0	2	1	1	0	0	0	0	2	0	0	1	0	0	0	0	0	0	1	0	0	0	0	0	0	0	0	0	0	0	0	0	2	0	0	0	0	0	0	7	0	1	111.5	66.5
326346309001	3263463090	0	0	60	1	1	2	1	1	0	0	0	1	2	0	0	0	0	0	0	0	0	0	0	0	0	1	0	0	0	0	0	0	0	0	0	1	3	1	0	1	1	0	2	8	0	0	120	71.5
326359129002	3263591290	0	0	60	1	0	2	1	1	0	0	0	2	2	0	0	1	0	0	0	1	0	0	0	0	0	1	0	1	0	0	0	0	0	0	0	0	5	0	0	0	2	1	2	6	1	0	156	106
330102118001	3301021180	0	0	60	0	0	2	0	0	0	0	0	2	0	0	0	0	1	0	0	0	0	0	1	0	0	1	0	1	0	0	0	0	0	1	0	0	3	0	0	0	1	0	3	7	1	1	97.5	61
330102302002	3301023020	0	0	60	1	0	4	1	1	1	0	0	2	2	1	0	0	0	0	0	0	0	0	0	0	0	1	0	1	0	0	0	0	0	0	0	1	2	1	0	1	1	0	1	6	0	1	146	84
330102317002	3301023170	0	1	60	0	0	4	1	1	0	0	0	0	2	0	0	0	0	0	0	0	0	0	1	0	0	1	0	1	0	0	0	0	0	0	1	0	2	0	0	1	1	1	0	8	1	1	131.5	70.5
330131314002	3301313140	0	0	60	0	0	2	1	1	1	0	0	2	1	0	0	0	0	0	0	0	0	0	0	0	0	0	0	1	0	0	0	1	1	0	0	0	0	0	0	1	1	1	1	4	1	1	121.5	75
330131321002	3301313210	0	0	60	1	0	2	1	1	2	0	1	2	1	0	0	0	0	0	0	0	0	0	1	0	0	0	0	0	0	0	0	0	0	0	0	0	1	0	1	1	1	0	0	6	0	0	113.5	70
330404208002	3304042080	0	0	60	0	0	2	0	0	1	0	1	2	2	0	1	1	0	0	0	0	0	0	0	0	0	0	0	1	0	0	0	0	1	1	0	0	2	0	0	2	2	1	0	5	1	1	105	64
334002302001	3340023020	0	0	60	1	1	2	0	1	1	0	1	2	2	0	0	0	1	1	1	0	0	0	1	0	0	1	0	0	0	0	0	0	0	0	0	0	7	1	1	2	2	2	3	7.5	1	1	142.5	91
334631206002	3346312060	0	0	60	0	0	2	1	1	1	0	0	2	1	1	0	0	0	0	0	0	0	0	1	0	0	1	0	0	0	0	0	0	0	1	0	0	3	0	0	1	1	1	1	6	0	0	138.5	75.5
334631315001	3346313150	0	0	60	0	0	1	0	0	2	0	0	2	1	0	0	0	0	0	0	0	0	0	0	0	0	1	0	0	0	0	0	0	0	0	0	0	3	0	1	1	1	1	1	6	0	1	118.5	52
336059115001	3360591150	0	0	60	0	0	2	1	1	2	0	0	1	1	1	0	0	0	0	0	0	0	0	0	0	0	0	0	1	0	0	0	0	0	0	0	0	1	0	0	1	1	0	2	5	1	0	125	81.5
336059311001	3360593110	0	0	60	0	0	2	0	0	1	1	1	0	1	0	0	0	1	0	0	0	0	0	0	0	0	0	1	0	0	0	0	0	0	0	0	0	2	0	0	1	1	1	1	6	0	1	100	65
338231225001	3382312250	0	0	60	0	1	1	0	0	1	0	0	2	1	0	0	0	0	0	0	0	0	1	0	0	0	0	0	0	0	0	0	0	0	0	0	0	3	0	0	1	1	1	0	6	1	1	106	54
338231306001	3382313060	0	0	60	1	0	2	1	1	0	0	1	2	2	0	0	0	1	0	0	0	0	1	0	0	0	1	0	0	0	0	0	0	0	1	0	0	3	0	1	0	0	0	0	8	0	0	106.5	65.5
345233106002	3452331060	0	0	60	1	0	4	1	1	0	0	0	2	2	0	0	0	0	0	0	0	0	0	1	0	0	1	0	1	0	0	0	0	1	0	0	0	2	0	1	1	1	0	0	6	1	1	109	72
345233118001	3452331180	0	1	60	0	0	4	1	1	0	0	0	2	2	0	0	0	0	0	0	0	0	0	1	0	0	0	1	1	0	1	0	0	1	1	1	0	0	0	0	0	2	0	1	2	1	1	104	60
345233218001	3452332180	0	0	60	0	1	4	1	1	0	0	1	0	2	1	0	0	0	0	0	0	0	0	1	0	0	1	0	0	0	0	0	0	0	0	0	0	3	0	0	1	1	0	2	8	0	1	147	88.5
345233222002	3452332220	0	0	60	0	0	2	1	1	0	0	0	1	2	1	0	0	0	0	0	0	0	0	0	0	0	1	0	0	0	0	0	0	0	1	0	0	2	0	0	1	1	0	0	8	0	1	131	91
345233305002	3452333050	0	0	60	1	1	1	0	1	1	0	1	2	1	0	0	0	1	0	0	0	0	0	0	0	0	1	1	0	0	0	0	0	0	0	0	0	3	1	1	1	1	1	2	7	0	1	118.5	81.5
345233308002	3452333080	0	0	60	0	0	3	0	1	0	0	0	1	2	0	0	0	0	0	0	0	0	0	0	0	0	0	0	0	0	0	0	0	1	1	0	0	0	0	0	2	1	2	0	6	1	1	121.5	75.5
347763102002	3477631020	0	0	60	1	0	4	1	1	2	0	1	2	2	1	0	0	0	0	0	0	0	0	0	0	0	1	0	0	0	0	0	0	0	1	0	0	2	1	1	1	0	0	0	8	0	1	138	94.5
347763215001	3477632150	0	1	60	0	0	2	1	1	0	0	1	1	0	1	0	0	1	0	0	0	0	0	0	0	0	1	0	0	1	1	0	0	0	1	1	0	3	0	0	2	2	1	0	10	0	0	116	91
347763221001	3477632210	0	0	60	1	1	2	1	1	3	0	0	2	0	1	1	0	0	0	0	1	0	0	1	0	0	1	0	0	0	0	0	0	0	0	0	0	5	0	1	0	1	0	0	6	0	1	144	69.5
010104102001	0101041020	0	0	61	0	1	2	1	1	0	0	0	1	2	0	0	0	0	1	0	0	0	0	0	0	0	0	0	0	0	0	0	0	0	0	0	0	1	0	0	0	0	0	0	4	0	0	122	69.5
010104110001	0101041100	0	0	61	0	0	2	1	1	0	0	0	2	1	1	0	0	0	0	0	0	0	0	0	0	0	1	0	0	0	0	0	0	0	0	0	0	2	0	0	1	0	1	0	2	0	0	149	85.5
010104117001	0101041170	0	0	61	0	0	3	1	1	0	0	0	1	2	0	0	0	0	0	0	0	0	0	0	0	0	0	0	1	0	0	0	0	0	0	0	0	2	1	0	1	2	0	0	6	1	0	194	100.5
010104119001	0101041190	0	0	61	1	0	2	1	1	1	0	0	0	0	1	0	0	0	0	0	0	0	0	0	0	0	0	0	0	0	0	0	0	0	0	0	0	1	1	1	0	0	0	0	7	1	0	149.5	86.5
010104226001	0101042260	0	0	61	0	1	2	0	0	2	0	0	2	1	1	0	0	0	0	0	0	0	1	0	0	0	1	0	0	0	0	0	0	0	0	0	0	3	0	0	1	1	1	0	6	1	1	140	82
010206213002	0102062130	0	0	61	1	0	4	1	0	0	0	0	2	2	0	0	0	0	0	0	0	0	1	1	0	0	1	0	0	1	0	0	0	0	0	0	0	0	0	0	0	2	0	0	6	1	1	128.5	76
010206223002	0102062230	0	0	61	0	0	3	1	1	0	0	0	2	2	0	0	0	0	0	0	1	0	0	1	0	1	1	0	1	0	0	0	0	1	1	0	0	6	0	0	0	1	0	0	5	1	1	116.5	78.5
010206305001	0102063050	0	1	61	1	0	2	1	1	0	0	0	0	1	0	0	0	0	0	0	0	0	0	0	0	0	1	0	0	0	0	0	0	0	0	1	0	1	0	0	1	0	0	1	8	0	1	125	76
010233218001	0102332180	0	1	61	1	0	2	1	1	1	0	1	2	1	0	0	0	1	0	0	0	0	0	0	0	0	1	0	1	0	0	0	0	0	1	1	0	2	1	1	1	1	0	0	6	1	0	112	66.5
010446312002	0104463120	0	0	61	1	0	3	1	1	1	0	1	2	2	0	0	0	0	0	0	0	0	0	0	0	0	1	0	0	1	0	0	0	0	0	0	0	3	0	1	1	2	1	0	4	0	1	97	57
010451103002	0104511030	0	0	61	1	0	4	1	0	1	0	1	1	1	0	0	0	1	0	0	0	0	0	0	0	0	1	1	0	0	0	0	0	0	0	0	0	3	0	0	1	2	1	2	7	1	1	100	69.5
014051120002	0140511200	0	0	61	0	1	2	0	1	0	0	1	2	1	1	0	0	0	0	0	0	0	0	1	0	0	0	0	0	0	0	0	0	0	1	0	0	2	0	0	1	1	1	2	7	0	1	162	84.5
014051214001	0140512140	0	0	61	1	1	2	0	0	3	0	0	0	1	0	0	0	0	0	0	0	0	0	0	0	0	0	0	0	0	1	0	0	0	0	0	0	2	1	0	1	1	1	4	10	0	1	179.5	100.5
014051226002	0140512260	0	0	61	0	0	2	0	0	2	0	1	2	1	0	0	0	0	0	0	0	0	0	1	0	0	0	0	1	0	0	0	0	1	0	0	0	3	0	0	1	2	1	1	6	1	1	144	81.5
014051317001	0140513170	0	0	61	1	1	2	1	1	0	0	0	2	2	0	0	0	0	0	0	0	0	0	0	0	0	0	0	0	0	0	0	0	0	0	0	0	0	0	1	1	1	1	1	6	0	1	112.5	67
014643222002	0146432220	0	0	61	0	0	3	0	1	0	0	0	2	1	0	0	0	0	0	1	0	0	0	1	0	0	0	0	1	0	0	0	0	0	0	0	0	2	0	0	1	1	0	0	8	0	1	112	62.5
014643315002	0146433150	0	0	61	0	0	2	1	1	0	0	0	2	1	0	0	0	0	0	0	0	0	0	1	0	0	1	0	0	0	0	0	0	0	0	0	0	2	0	0	0	1	0	0	9	0	1	107	74
018206102001	0182061020	0	0	61	0	0	3	1	1	0	0	0	2	2	0	0	0	0	0	0	1	0	0	0	0	0	1	0	1	1	0	0	0	0	0	0	0	2	0	0	1	2	0	0	6	0	0	119	70
018206107002	0182061070	0	0	61	0	1	3	1	1	0	0	0	2	2	0	1	0	0	0	0	1	0	0	1	0	0	1	0	1	0	0	0	0	1	1	0	0	6	0	0	1	0	0	0	4	0	0	173.5	94
018206207001	0182062070	0	0	61	1	0	2	0	0	1	0	0	2	2	0	0	0	0	0	0	0	0	0	0	0	0	1	0	0	0	0	0	0	0	0	0	0	1	1	1	1	1	1	0	8	0	1	121	80.5
018206210001	0182062100	0	0	61	0	0	2	0	1	0	0	0	2	1	1	0	0	0	0	0	0	0	0	0	0	0	0	0	0	1	0	0	0	0	0	0	0	1	0	0	0	1	0	0	9	1	1	136.5	73.5
018206213001	0182062130	0	0	61	1	0	2	0	1	0	0	0	2	1	0	0	0	0	0	0	0	0	0	1	0	0	1	0	0	0	0	0	1	0	0	0	0	2	1	0	1	1	1	0	6	0	0	116.5	70
018206215002	0182062150	0	0	61	1	0	3	0	1	2	0	1	1	1	1	0	0	0	0	0	0	0	1	0	0	0	0	0	0	0	0	0	0	0	0	0	0	2	0	0	1	1	1	0	7	0	1	142.5	84
030476304002	0304763040	0	0	61	0	0	2	1	1	0	0	1	2	2	0	0	0	0	0	0	1	0	0	1	0	0	1	0	0	1	0	0	0	0	0	0	0	3	1	0	1	1	0	0	7	0	0	110	76
030476324001	0304763240	0	0	61	1	0	2	1	1	0	0	0	2	2	0	0	0	0	0	0	0	0	0	1	0	0	1	0	0	1	0	0	0	0	0	0	0	2	0	1	1	0	1	1	7	0	1	110	64
034043221001	0340432210	0	1	61	0	1	3	0	1	0	1	1	2	0	0	0	0	0	0	0	0	0	0	1	0	0	0	0	0	0	0	0	0	0	0	1	0	0	0	0	1	1	0	1	5	0	1	101	49
034043305002	0340433050	0	0	61	0	0	3	1	1	0	0	1	2	1	0	0	0	0	0	0	0	0	0	1	0	0	0	0	0	0	0	0	0	0	0	0	0	1	0	0	1	0	0	0	6	0	0	99	58
034676315001	0346763150	0	0	61	0	0	4	1	1	0	0	1	2	2	0	0	0	0	0	0	1	0	1	0	0	0	1	0	0	0	0	0	0	1	1	0	0	3	0	0	2	2	1	0	8	1	0	100	55.5
046746301002	0467463010	0	0	61	0	0	3	1	1	0	0	0	2	1	1	1	1	0	0	0	0	0	0	0	0	0	1	0	1	0	0	0	0	1	0	0	0	4	1	0	2	2	1	0	8	1	1	143.5	88.5
046746309001	0467463090	0	0	61	0	0	2	1	1	0	0	0	2	2	0	1	0	1	0	0	1	0	0	0	0	0	1	0	0	0	0	0	0	1	0	0	0	0	0	0	0	0	0	0	8	0	1	157	79
046746325002	0467463250	0	0	61	0	0	4	1	1	0	0	1	1	2	0	0	0	0	0	0	0	0	0	1	0	0	1	0	1	0	0	1	0	0	1	0	0	2	0	0	1	2	0	0	4	1	1	124	75.5
051606206002	0516062060	0	0	61	0	0	2	1	1	0	0	0	2	2	0	0	0	0	0	0	0	0	0	1	0	1	1	0	1	1	0	0	0	0	1	0	0	3	0	0	1	1	1	1	6	1	0	99	69.5
051606303001	0516063030	0	0	61	0	0	2	1	1	0	0	1	2	2	0	0	0	0	0	1	0	0	1	1	0	0	1	0	1	0	0	0	0	1	1	0	0	4	0	0	1	1	1	0	6	1	1	104	60
051606303002	0516063030	0	0	61	1	1	2	1	1	0	0	1	2	1	0	0	0	0	0	0	0	0	0	0	0	0	0	0	0	1	0	0	0	0	0	0	0	0	0	1	1	1	1	0	8	1	1	103	58
051606324001	0516063240	0	0	61	0	0	2	1	1	0	0	0	2	2	1	1	0	0	0	0	0	0	0	0	0	0	1	0	0	0	0	0	0	1	0	0	0	0	0	0	1	0	1	0	7	1	0	110.5	70
051606327001	0516063270	0	0	61	1	0	2	1	1	0	0	0	2	1	0	0	0	0	0	0	0	0	1	0	0	0	0	0	0	1	0	0	0	0	0	0	0	1	1	1	0	1	0	0	7	0	0	116	79.5
054054320001	0540543200	0	0	61	1	0	1	0	1	0	0	0	2	1	0	0	1	0	0	0	0	0	0	0	0	0	0	0	0	0	0	0	0	0	0	0	0	3	1	0	1	1	0	2	8	0	1	121	83
054249311001	0542493110	0	0	61	1	1	3	0	0	1	0	1	2	1	0	1	0	0	0	0	0	0	0	0	0	0	1	0	0	0	0	0	0	0	0	0	0	4	0	1	1	1	1	1	8	0	1	105	74
054249318001	0542493180	0	0	61	1	0	2	0	1	0	0	0	2	1	1	0	0	1	0	0	0	0	0	0	0	0	1	0	0	0	0	0	0	1	0	0	0	3	0	0	1	1	1	0	6.5	0	1	130.5	78
056043102002	0560431020	0	0	61	0	0	2	1	1	0	0	1	2	2	0	1	0	0	0	0	1	0	0	1	0	0	1	0	0	0	1	0	1	1	0	0	0	4	0	0	1	1	0	0	6	0	1	125.5	82.5
056043209001	0560432090	0	0	61	0	0	3	1	0	0	0	0	2	2	1	0	0	0	0	0	0	0	1	1	0	0	1	0	1	0	0	0	0	0	0	0	0	4	0	0	1	1	1	0	2	0	0	156	73.5
056043232001	0560432320	0	0	61	1	0	3	1	1	0	0	1	1	2	0	0	0	0	0	0	0	0	0	1	0	0	1	0	0	0	0	0	0	0	0	0	0	2	1	1	0	1	0	0	7	0	0	119	67.5
056043306001	0560433060	0	0	61	1	1	1	1	1	0	0	0	1	2	0	1	0	0	0	0	0	0	0	0	0	0	1	1	0	0	0	0	0	0	0	0	0	3	1	0	0	2	1	1	6	1	1	121.5	64.5
056043318002	0560433180	0	1	61	1	0	1	1	1	0	0	1	1	1	1	0	0	0	0	0	0	0	0	0	0	0	1	0	1	0	0	0	0	1	0	1	0	2	1	0	0	1	0	0	6	0	1	151	96
056059221002	0560592210	0	0	61	0	0	2	1	1	1	0	0	2	1	0	0	0	0	0	0	0	0	0	0	0	0	0	0	0	0	0	0	0	0	0	0	0	0	1	0	1	1	1	1	6	0	1	115	67
056302116001	0563021160	0	0	61	1	0	2	0	0	0	0	0	2	1	0	0	0	0	0	0	0	0	0	0	0	0	1	0	0	0	0	0	0	0	0	0	0	1	1	1	0	1	1	1	8	0	1	120.5	76
056302120002	0563021200	0	0	61	0	0	2	0	1	0	0	0	2	2	0	0	1	1	0	1	1	1	0	1	0	0	1	0	1	0	0	0	0	0	1	0	0	0	0	0	1	2	1	0	7	1	1	101	64.5
056302314002	0563023140	0	0	61	1	0	3	1	1	2	0	0	2	1	0	1	0	0	0	0	0	0	0	1	0	0	1	0	0	0	0	0	0	0	0	0	0	3	1	1	1	1	1	0	8	0	1	127	81
056302321002	0563023210	0	0	61	0	0	2	1	1	0	0	0	2	2	0	0	0	0	0	0	0	0	0	0	0	0	0	0	0	1	0	0	0	0	0	0	0	0	0	0	0	1	0	0	6	1	0	123.5	79.5
056346109001	0563461090	0	0	61	1	1	2	1	1	0	0	0	1	0	0	0	0	0	0	0	0	0	0	1	0	0	1	0	0	0	0	0	0	0	0	0	0	2	1	1	1	1	0	1	3	1	1	111.5	74.5
056346116001	0563461160	0	0	61	0	0	2	1	1	0	0	0	2	0	0	1	0	0	0	0	0	0	0	0	0	0	1	0	0	0	0	0	0	0	0	0	0	2	0	0	1	0	0	0	10	0	1	97	60.5
056346210001	0563462100	0	0	61	1	0	2	0	1	1	0	1	0	2	0	0	0	0	0	0	0	0	0	1	0	0	0	0	1	0	0	0	0	0	0	0	0	3	0	1	0	1	1	1	4	0	1	142.5	80.5
056346320001	0563463200	0	0	61	0	0	2	0	1	1	1	1	2	1	0	0	1	0	0	0	0	0	0	1	0	0	1	0	0	0	0	0	0	1	1	0	0	0	0	0	0	1	0	0	4	1	1	126.5	69.5
056604120002	0566041200	0	0	61	1	0	3	1	1	1	0	0	2	2	1	0	0	0	0	0	0	0	0	0	0	0	0	0	0	0	0	0	0	0	0	0	0	1	1	1	1	1	1	2	8	0	1	136	82
056604321002	0566043210	0	0	61	0	0	3	0	0	1	0	0	2	1	0	1	0	1	0	0	0	0	0	1	0	0	1	0	0	0	0	0	0	0	0	0	0	4	0	0	1	1	0	1	7	1	1	115.5	80
057457220001	0574572200	0	0	61	0	0	3	1	1	0	0	0	2	1	1	0	0	0	0	0	0	0	0	1	0	0	1	0	1	0	0	0	0	0	0	0	0	3	1	0	1	1	1	1	7	1	0	128	79
057457302002	0574573020	0	0	61	1	0	2	1	1	0	0	0	2	1	0	0	0	0	0	0	0	0	0	0	0	0	1	0	1	1	0	0	0	0	1	0	0	1	1	1	0	1	1	1	4	0	0	113.5	58
057457319001	0574573190	0	0	61	1	0	2	1	1	2	0	0	2	1	0	0	0	0	0	0	0	0	0	0	0	0	0	0	0	0	0	0	0	0	0	0	0	0	0	1	0	0	0	2	6	1	1	110	68.5
057633114001	0576331140	0	0	61	1	1	5	1	1	1	0	1	2	1	0	0	1	1	0	0	0	0	0	1	0	0	1	0	1	0	1	1	0	1	1	0	0	4	0	0	2	2	1	0	5	1	0	120	73.5
058202214001	0582022140	0	1	61	1	1	1	1	1	0	0	0	2	1	0	0	0	0	0	0	0	0	0	0	0	0	1	0	0	0	0	0	0	0	0	1	0	0	1	0	0	1	0	2	7	0	1	116.5	63.5
058202223002	0582022230	0	0	61	1	1	1	1	1	0	0	0	2	1	0	0	0	0	0	0	0	0	0	0	0	0	1	0	0	0	0	0	0	0	0	0	1	3	1	0	1	1	1	0	6	0	1	146	87.5
058659129002	0586591290	0	0	61	0	0	2	1	0	0	0	0	2	2	0	0	0	0	0	0	0	0	0	0	0	0	1	0	1	0	0	0	1	1	1	0	0	3	1	0	1	0	0	0	4	1	0	108.5	59.5
058659317001	0586593170	0	0	61	0	0	2	1	1	2	0	1	2	1	0	0	0	0	0	0	0	0	1	0	0	0	1	0	0	0	0	0	0	0	0	0	0	2	0	0	0	1	0	0	5	0	0	114.5	75.5
060440303001	0604403030	0	0	61	1	0	2	1	1	2	1	1	2	0	0	0	1	0	0	0	1	1	1	1	0	1	1	0	0	0	0	0	0	0	0	0	0	8	0	1	1	1	0	1	4	0	1	163.5	90
060440306002	0604403060	0	0	61	0	0	2	1	1	2	0	0	2	1	0	0	0	0	0	0	0	0	0	0	0	0	1	0	0	0	0	0	0	0	0	0	0	1	0	0	0	0	0	0	7	0	1	131.5	78
060440316001	0604403160	0	0	61	1	0	2	1	1	0	0	0	2	2	0	0	0	0	0	0	0	0	0	0	0	0	0	0	0	0	0	0	0	0	0	0	0	2	1	1	1	1	1	0	5	0	1	127.5	86
060481101001	0604811010	0	0	61	0	0	4	1	1	2	0	0	0	1	0	0	0	0	0	0	0	0	0	0	0	0	0	0	0	0	0	0	0	0	0	0	0	0	0	0	0	0	0	1	5	0	1	111.5	73.5
060481108001	0604811080	0	0	61	0	0	2	1	1	1	0	0	2	1	0	0	0	0	0	0	1	0	0	0	0	0	0	0	0	0	0	0	0	0	0	0	0	3	0	0	0	1	0	1	5	0	1	132.5	65
060481119002	0604811190	0	1	61	0	0	2	1	1	0	0	0	2	1	0	0	0	0	0	0	1	0	0	0	0	0	0	0	1	1	0	0	0	0	0	1	0	3	0	0	1	0	0	0	6	0	1	124.5	79.5
060481206002	0604812060	0	0	61	1	0	6	1	1	0	0	0	1	1	0	0	0	0	0	0	1	0	0	0	0	0	0	0	1	0	0	0	0	0	0	0	0	1	0	1	0	1	0	1	5	0	1	118	64
060481232001	0604812320	0	0	61	1	0	2	1	1	3	0	0	2	1	0	0	0	0	0	1	0	0	0	0	0	0	1	0	0	0	0	0	0	0	0	0	0	2	0	1	1	0	0	3	8.5	0	1	124	78
064033112001	0640331120	0	0	61	0	0	2	1	1	0	0	0	0	1	0	0	0	0	0	0	0	1	0	0	0	0	1	0	0	0	0	0	0	0	1	0	0	2	0	0	0	0	0	1	5	0	1	123	71.5
064033115002	0640331150	0	0	61	1	0	3	1	1	2	0	1	1	0	0	0	0	0	0	0	0	0	0	0	0	0	0	0	0	0	0	0	0	0	0	0	0	0	0	1	0	0	0	0	7	0	1	100.5	65
064033117002	0640331170	0	0	61	1	1	3	1	1	2	0	0	1	2	0	0	0	0	0	0	0	1	0	0	0	0	0	0	0	0	0	0	0	0	0	0	0	3	1	1	0	0	0	0	8	0	1	148	94.5
064033228002	0640332280	0	0	61	0	1	2	1	1	0	0	0	0	2	0	0	0	1	0	0	0	0	0	0	0	0	0	0	0	0	0	0	0	0	0	0	0	3	0	0	0	2	1	0	7	0	1	131	79
064033331002	0640333310	0	0	61	1	1	1	1	1	0	0	0	2	2	0	0	1	0	0	0	1	1	0	0	0	0	0	0	0	0	0	0	0	1	0	0	0	5	0	0	1	2	0	1	4	1	1	132	71.5
064604101002	0646041010	0	0	61	0	0	2	0	0	2	0	0	0	1	0	1	0	0	0	0	0	0	0	0	0	0	1	0	0	0	0	0	0	0	0	0	0	4	0	0	0	0	0	0	7	0	1	117.5	70
064604306001	0646043060	0	0	61	1	0	2	0	0	2	0	0	0	0	1	0	0	0	0	0	0	0	0	0	0	0	1	0	0	0	0	0	0	0	0	0	0	2	0	0	1	1	1	0	7	0	1	137.5	81
065546204002	0655462040	0	0	61	1	1	2	1	1	0	0	1	2	1	0	1	1	1	0	1	0	0	0	0	0	0	0	0	1	0	0	0	0	1	1	0	0	6	1	0	1	1	0	1	4	1	0	122	70.5
065546210001	0655462100	0	0	61	0	0	2	1	1	0	0	1	2	2	0	0	0	1	0	0	1	0	0	0	0	0	1	0	1	0	0	0	0	0	1	0	0	3	0	0	2	2	1	1	6	1	1	101	63.5
065546214001	0655462140	0	0	61	0	0	2	1	1	0	0	0	2	2	0	0	1	0	0	0	1	0	0	1	0	0	0	0	1	0	0	0	0	0	0	0	0	3	0	0	1	1	0	1	2	0	0	112	60.5
065546215001	0655462150	0	0	61	1	1	1	1	0	2	0	1	2	1	0	0	0	0	0	0	1	0	0	0	0	0	0	0	1	0	0	0	0	0	0	0	0	1	1	1	1	1	1	0	8	1	1	136	83
065546220002	0655462200	0	0	61	0	0	2	1	1	0	0	0	2	1	0	0	0	0	0	0	1	0	0	1	0	0	0	0	1	0	0	0	0	0	0	0	0	4	0	0	0	0	0	0	5	1	1	138	104.5
065546221001	0655462210	0	1	61	0	1	4	1	1	0	0	1	2	2	0	0	1	0	0	1	1	0	1	1	0	0	1	0	1	0	0	0	0	1	1	1	0	8	0	0	2	2	1	1	7	1	1	141	80.5
065546318001	0655463180	0	0	61	0	0	1	1	1	0	0	0	2	2	0	0	0	1	0	0	0	1	0	0	0	0	0	0	0	0	0	0	0	0	0	0	0	4	1	0	0	0	0	1	7	0	1	151	86.5
065546328001	0655463280	0	0	61	0	0	2	1	1	0	0	0	0	2	0	0	0	0	0	0	0	0	0	0	0	0	0	0	0	0	0	0	0	0	0	0	0	0	0	0	1	1	0	1	6	0	1	138.5	75
065546328002	0655463280	0	0	61	1	1	2	1	1	1	0	0	2	1	0	1	0	0	0	0	0	0	0	0	0	0	0	0	0	0	0	0	0	0	0	0	0	3	0	0	0	1	0	1	8	0	1	119.5	76.5
072428109002	0724281090	0	1	61	0	0	2	0	0	3	0	1	2	1	0	0	1	0	0	0	0	0	0	0	0	0	0	0	1	0	0	0	0	0	0	1	0	1	0	0	1	1	0	0	7.5	1	1	105.5	61
074002217002	0740022170	0	1	61	1	0	2	1	1	2	0	0	2	1	0	0	0	1	0	0	0	0	0	0	0	0	0	0	0	0	0	0	0	0	0	1	0	1	1	1	2	1	0	1	6	0	1	102.5	67
074004101001	0740041010	0	1	61	0	0	2	0	0	3	0	1	1	2	0	0	0	0	0	0	0	0	1	0	0	0	1	0	0	0	0	0	0	1	0	1	0	2	0	0	1	2	0	5	6	0	1	99.5	59
074004109001	0740041090	0	0	61	1	1	2	0	0	2	0	1	2	1	0	0	0	0	0	0	0	0	0	0	0	0	0	0	0	0	0	0	0	0	0	0	0	2	1	1	1	1	1	0	6.5	1	1	136.5	68.5
074631113002	0746311130	0	0	61	1	0	3	1	1	0	0	0	2	1	1	0	0	1	0	0	0	0	0	0	0	0	1	0	0	0	0	0	0	0	1	0	1	3	1	0	0	1	0	1	9	0	0	138.5	92.5
074631314001	0746313140	0	1	61	0	0	3	1	1	0	0	0	0	2	0	0	0	0	0	0	0	0	0	1	0	0	1	0	1	0	0	0	0	0	0	1	0	2	1	0	1	2	0	1	6	1	0	111	63
074631323001	0746313230	0	0	61	1	0	2	1	1	3	0	0	0	1	1	0	0	0	0	0	0	0	0	1	0	0	0	0	0	0	0	0	0	0	0	0	0	2	1	1	0	0	0	2	7	0	0	143	94.5
074981327001	0749813270	0	0	61	1	0	3	1	1	0	0	0	2	1	0	1	1	0	0	0	0	0	0	0	0	0	0	0	0	0	0	0	0	0	0	0	0	2	1	0	0	0	0	0	5	1	0	121.5	54.5
075504310001	0755043100	0	0	61	1	0	1	0	0	1	0	1	2	2	0	0	0	0	0	0	0	0	0	0	0	0	1	0	0	0	0	0	0	0	0	0	0	1	1	1	0	1	0	2	6	0	1	130	70.5
078233118001	0782331180	0	0	61	0	0	3	1	1	0	0	0	2	1	0	0	0	0	0	0	0	0	0	1	0	0	1	0	0	0	0	0	0	0	0	0	0	2	1	0	0	1	0	1	7	0	0	128	63.5
078233217001	0782332170	0	0	61	0	0	2	1	1	0	0	0	1	2	0	0	1	0	0	0	0	0	0	1	0	0	0	0	1	0	0	0	0	1	0	0	0	2	0	0	1	2	1	0	8	1	0	110.5	65
089676104001	0896761040	0	0	61	1	1	4	1	1	2	0	0	2	1	1	1	1	1	0	0	0	0	1	0	0	0	0	0	1	0	0	0	0	0	0	0	0	5	1	0	0	0	0	3	4	1	1	127	87.5
104004302001	1040043020	0	0	61	1	1	1	0	0	2	0	0	2	1	0	0	0	0	0	0	0	0	0	0	0	0	0	0	0	0	0	0	0	0	0	0	0	0	1	1	0	0	0	0	8	0	1	132	82
105102136002	1051021360	0	0	61	1	1	5	0	0	3	0	0	2	1	0	0	0	0	0	0	0	0	0	0	0	0	0	0	0	0	0	0	0	0	0	0	0	2	0	0	1	2	1	1	7	0	1	152.5	91
105102232002	1051022320	0	0	61	1	0	1	0	0	2	0	0	2	1	0	0	0	0	0	0	0	0	0	0	0	0	0	0	0	0	0	0	0	0	0	0	0	0	1	1	1	1	0	3	6	0	1	124	71
105381303002	1053813030	0	0	61	0	0	4	0	1	0	0	0	2	0	0	1	0	0	0	0	0	0	0	0	0	0	1	0	0	0	0	0	0	0	0	0	0	2	1	0	1	1	1	0	7	0	1	104	63.5
105381312001	1053813120	0	0	61	0	0	4	0	1	0	0	0	2	2	0	1	1	0	0	0	1	0	0	1	0	0	0	0	0	0	0	0	0	0	1	0	0	0	0	0	0	0	0	0	7	1	1	119.5	63.5
105381325001	1053813250	0	0	61	1	1	2	0	1	3	0	0	1	1	1	0	0	0	0	0	0	0	0	1	0	0	1	0	0	0	0	0	0	0	0	0	0	3	1	1	1	1	1	1	6	0	1	136.5	89
105381325002	1053813250	0	0	61	0	0	2	0	1	1	0	0	2	2	0	0	1	0	0	0	1	0	0	0	0	0	0	0	0	0	0	0	0	0	0	0	0	2	0	0	1	1	1	0	8	0	1	101.5	63
108206119001	1082061190	0	0	61	0	0	5	1	1	0	0	0	2	1	1	0	0	0	0	0	1	0	0	0	0	1	0	0	1	0	0	0	0	1	1	0	0	3	1	1	2	2	2	0	2	1	0	140.5	89.5
108206305001	1082063050	0	1	61	0	0	4	1	1	0	0	1	0	0	0	0	1	0	0	0	0	0	0	0	0	0	1	0	0	0	0	0	0	0	0	1	0	4	0	0	1	1	1	0	6	0	0	144	76
108206312001	1082063120	0	0	61	1	0	3	1	1	0	0	0	2	1	0	0	0	0	0	0	0	0	0	0	0	0	1	0	0	0	0	0	0	0	0	0	0	1	0	1	0	0	0	0	10	0	0	108.5	65
108259115002	1082591150	0	1	61	0	0	2	1	1	0	0	1	2	2	0	1	0	0	0	0	0	0	0	0	0	0	1	0	1	0	0	0	0	0	1	1	0	4	0	0	2	2	0	0	6	1	0	145.5	80.5
108259211002	1082592110	0	1	61	1	0	3	0	1	0	0	0	2	2	0	0	1	1	0	1	1	0	1	1	0	0	1	1	1	0	0	0	0	1	1	1	0	8	1	0	1	2	2	1	6	1	0	101.5	70
108259220001	1082592200	0	0	61	1	0	2	0	1	1	0	0	2	1	0	0	0	1	0	0	0	0	0	0	0	0	0	0	0	0	0	0	0	0	1	0	0	3	1	1	1	1	0	1	5	0	0	149.5	84.5
110131204001	1101312040	0	0	61	0	0	2	0	1	2	0	1	0	2	0	0	0	0	0	0	0	0	0	1	0	0	0	0	0	0	0	0	0	0	0	0	0	1	0	0	0	1	0	0	8	0	1	119.5	75
110131216002	1101312160	0	0	61	0	1	1	0	1	0	0	1	0	0	0	0	0	0	0	0	0	0	0	0	0	0	0	0	0	0	0	0	0	0	0	0	0	2	0	0	1	0	1	0	4	0	1	132	76
110131218002	1101312180	0	0	61	1	1	1	0	1	0	0	0	2	2	0	0	1	0	0	1	0	0	0	0	0	0	0	0	0	0	0	0	0	0	0	0	0	4	1	1	0	1	1	0	6	1	1	147	86.5
110131323001	1101313230	0	1	61	0	1	1	1	1	0	1	1	2	2	0	0	0	0	0	0	0	0	0	1	0	0	1	0	1	1	0	0	0	1	0	1	0	2	0	0	1	1	1	3	4	1	1	93.5	63.5
112744110001	1127441100	0	0	61	0	1	1	0	0	0	1	0	2	2	0	1	1	0	0	0	0	0	0	1	0	1	1	1	0	0	0	0	0	0	0	0	0	8	0	0	1	1	1	0	7	1	1	146	85
112744120001	1127441200	0	0	61	0	0	2	0	0	1	0	0	0	1	1	0	0	0	0	0	0	0	0	0	0	0	0	0	0	0	0	0	0	0	0	0	0	1	0	0	0	0	0	1	5	0	1	123	80.5
112744122001	1127441220	0	0	61	1	1	1	0	0	2	0	1	1	0	0	0	0	0	0	0	0	0	0	0	0	0	0	0	0	0	0	0	0	0	0	0	0	2	1	1	0	1	0	0	8	0	1	174.5	88
112744219001	1127442190	0	0	61	1	1	1	0	1	1	0	0	2	2	0	1	0	0	0	0	0	1	0	0	0	0	1	0	1	0	0	0	0	0	0	0	0	3	1	0	1	1	1	1	6	0	1	125	74.5
112744232001	1127442320	0	0	61	1	1	2	0	1	0	0	0	2	1	0	0	0	0	0	0	0	0	0	0	0	0	1	0	0	0	0	0	0	0	0	0	0	0	0	1	1	1	1	1	10	0	1	133	76.5
112744324001	1127443240	0	0	61	1	0	1	0	1	1	0	0	2	1	0	0	1	0	0	0	0	0	0	0	0	0	0	0	0	0	0	0	0	0	0	0	0	1	0	1	1	1	1	2	7	0	1	109	68
112744324002	1127443240	0	0	61	0	1	1	0	1	0	0	0	2	1	0	0	0	0	0	1	0	0	0	1	0	0	1	1	1	0	0	0	0	0	0	0	0	0	0	0	0	1	0	3	4.5	0	1	128	79.5
114604103001	1146041030	0	0	61	0	0	3	0	1	0	0	1	0	1	0	0	0	0	0	0	0	0	0	1	0	0	0	0	0	0	0	0	0	0	0	0	0	1	0	0	1	1	1	0	5.5	0	1	125	78
114604223001	1146042230	0	0	61	0	0	1	0	0	1	0	0	0	0	0	1	0	0	0	0	0	0	0	0	0	0	1	0	1	0	0	0	0	0	0	0	0	4	0	0	1	1	1	4	7	0	1	128.5	79.5
114604312001	1146043120	0	0	61	1	0	2	1	1	0	1	0	2	2	1	0	1	1	0	0	0	0	0	1	1	0	0	0	0	0	0	0	0	0	0	0	0	5	1	0	0	0	0	2	8	0	1	63.5	110
114604316001	1146043160	0	1	61	1	1	1	1	1	1	0	1	2	1	0	0	0	0	0	0	0	0	0	1	0	0	1	0	1	0	0	0	0	0	0	1	0	4	1	0	0	1	0	0	5	0	1	73	145.5
116006209002	1160062090	0	0	61	0	0	2	0	1	1	0	1	2	1	1	0	0	0	0	0	0	0	0	1	0	0	1	0	1	0	0	0	0	0	0	0	0	3	0	0	1	2	0	1	7	1	1	130.5	85.5
116006222001	1160062220	0	0	61	0	0	3	0	1	0	0	0	2	2	0	0	0	0	0	0	0	0	0	1	0	0	1	0	1	0	1	0	0	0	1	0	0	4	0	0	0	2	0	0	0.5	0	1	151	94.5
116006318002	1160063180	0	0	61	0	0	4	1	1	0	0	1	0	1	0	0	0	0	0	0	0	0	0	0	0	0	0	0	0	0	0	0	0	0	0	0	0	0	0	0	0	0	0	2	11	0	1	126	79
117489118001	1174891180	0	1	61	0	0	2	0	1	0	1	1	2	1	0	1	0	1	1	0	1	0	1	1	0	0	1	1	1	0	0	0	0	1	1	1	0	8	0	0	1	2	1	1	5	1	1	116.5	60.5
117489224002	1174892240	0	0	61	0	0	2	0	1	1	0	0	2	1	0	0	0	0	0	0	0	0	0	0	0	0	1	0	0	0	0	0	0	0	0	0	0	3	1	0	1	1	1	3	7	0	1	148.5	85
118276117001	1182761170	0	1	61	0	0	2	0	1	1	0	0	2	1	0	0	1	0	0	0	1	0	0	1	0	0	0	0	1	0	0	0	1	0	0	1	0	3	0	0	0	1	0	1	2.5	0	1	118	73
118276117002	1182761170	0	0	61	1	0	2	0	1	2	0	0	0	1	0	0	0	0	0	0	0	0	0	0	0	0	0	0	0	0	0	0	0	0	0	0	0	0	1	1	0	0	0	1	7	0	1	119.5	72.5
118276220001	1182762200	0	0	61	0	0	3	1	1	0	0	0	2	1	0	0	0	0	0	0	0	0	0	0	0	0	1	0	0	0	0	0	0	0	0	0	0	3	0	0	0	0	1	1	2	0	1	195	102.5
118276316002	1182763160	0	0	61	0	0	5	1	1	0	0	0	2	1	0	0	0	0	0	0	0	0	0	0	0	0	0	0	0	0	0	0	0	1	0	0	0	0	1	0	0	1	0	0	6	0	1	112.5	67.5
122490107001	1224901070	0	0	61	1	0	2	1	0	3	0	1	2	2	0	0	0	1	0	0	0	0	0	1	0	0	1	0	1	0	0	0	0	1	1	0	0	5	0	1	1	1	1	0	4	1	1	122.5	77
122490208001	1224902080	0	1	61	0	1	2	1	1	0	0	0	2	2	0	0	0	1	0	0	0	0	0	0	0	0	1	1	1	0	0	0	0	0	0	1	0	3	0	0	2	2	2	1	3	1	0	105	58.5
122490209001	1224902090	0	0	61	1	1	2	1	1	0	0	1	2	2	0	0	0	1	0	0	0	0	0	1	0	0	1	0	1	0	0	0	0	0	0	0	0	3	0	1	0	1	0	0	0	1	1	117.5	76.5
124099211002	1240992110	0	1	61	0	0	2	1	1	2	0	0	2	1	1	0	0	0	0	0	0	0	0	0	0	0	0	0	1	0	0	0	0	0	0	1	0	1	1	0	1	1	1	2	4	0	1	122.5	85
124099221002	1240992210	0	0	61	0	1	2	1	1	1	0	0	2	1	0	0	1	0	0	0	1	0	0	1	0	0	1	0	0	1	0	0	0	0	0	0	0	6	0	0	1	1	1	1	5	0	1	182	75
124099227001	1240992270	0	0	61	1	1	2	1	1	3	0	0	2	1	0	0	0	0	0	0	0	0	0	0	0	0	1	0	0	0	0	0	0	0	0	0	0	0	1	1	1	1	1	2	5	0	1	111.5	77
124099311002	1240993110	0	0	61	0	0	2	1	0	0	0	1	2	2	0	0	1	1	0	0	0	0	0	1	1	0	1	0	1	1	0	0	0	0	0	0	0	5	1	0	1	2	1	0	5	1	1	105.5	65.5
134902214001	1349022140	0	0	61	0	1	2	0	1	3	0	0	2	2	0	0	0	0	0	0	1	0	0	1	0	0	1	0	1	0	0	0	0	0	0	0	0	3	0	0	1	1	0	1	6	1	1	112	67.5
134902229002	1349022290	0	0	61	0	0	4	0	1	0	0	1	2	1	0	0	0	0	0	0	0	0	0	0	0	0	1	0	1	0	0	0	0	0	1	0	0	1	0	0	1	1	1	1	6	1	1	128	76
135559104002	1355591040	0	0	61	0	0	3	1	1	0	0	0	1	0	1	0	0	0	0	0	0	0	0	0	0	0	0	0	0	0	0	0	0	0	0	0	0	1	0	0	0	0	0	0	8	0	1	147.5	78.5
138202213002	1382022130	0	1	61	0	0	3	0	1	0	0	0	2	1	0	0	0	0	0	0	0	0	0	0	0	0	1	0	0	0	0	0	0	0	0	1	0	1	0	0	0	1	1	0	4	1	1	126	75.5
138202218002	1382022180	0	0	61	0	0	2	0	1	0	1	0	2	1	1	0	0	0	0	0	0	0	0	0	0	0	1	0	1	0	0	0	0	0	0	0	0	2	0	0	1	0	1	0	4	1	1	138	74
138202219002	1382022190	0	1	61	0	0	2	0	1	0	1	0	2	1	0	0	0	0	0	0	0	0	0	0	0	0	1	0	0	0	0	0	0	0	0	1	0	3	1	0	1	1	1	1	6	1	1	118.5	81.5
138202312001	1382023120	0	0	61	1	1	2	1	1	0	0	1	1	1	0	0	0	1	0	0	0	0	0	0	0	0	1	1	0	0	1	0	0	0	0	0	0	5	0	0	1	0	0	0	8	0	1	110	73
138202321002	1382023210	0	0	61	0	0	3	1	1	0	0	0	1	0	0	0	0	0	0	0	0	0	0	0	0	0	0	0	0	0	0	0	0	0	0	0	0	0	0	0	0	0	0	0	6	0	1	112.5	71.5
141154224001	1411542240	0	0	61	1	0	2	0	0	2	0	0	2	0	0	0	0	0	1	1	1	0	1	0	0	0	1	0	0	0	1	0	0	1	0	0	0	7	1	0	0	0	0	3	4	0	1	137	87.5
142403107001	1424031070	0	0	61	1	0	5	0	0	1	0	0	0	0	0	0	0	0	0	0	0	0	0	0	0	0	1	0	0	0	0	0	0	0	0	0	0	1	0	0	0	0	0	0	7	0	1	111.5	80.5
151156309001	1511563090	0	0	61	1	0	2	0	0	3	0	1	2	2	0	1	1	0	0	1	0	0	0	1	0	0	1	0	1	0	0	0	0	0	0	0	0	5	1	1	2	2	2	4	6	0	1	114	55
153859113002	1538591130	0	0	61	0	0	2	0	0	2	0	0	0	0	1	0	0	0	0	0	0	0	0	0	0	0	1	0	0	0	0	0	0	0	0	0	0	0	0	0	0	0	1	2	6	0	1	142	80.5
153859205002	1538592050	0	0	61	1	0	2	1	1	0	0	1	2	1	1	0	0	0	0	0	0	0	0	0	0	0	0	0	0	1	0	0	0	0	0	0	0	1	1	1	2	2	1	1	5	1	1	138.5	80
153859309002	1538593090	0	0	61	0	1	3	0	1	1	0	0	2	1	0	1	0	0	0	0	0	0	0	0	0	0	0	0	0	0	0	0	0	0	0	0	0	1	0	0	1	1	1	0	8	0	1	103.5	62
154044226001	1540442260	0	0	61	0	1	5	1	1	1	0	0	1	1	0	0	0	0	0	0	0	0	0	0	0	0	0	0	0	0	0	0	0	0	0	0	0	0	1	0	0	1	0	0	8	0	1	113.5	71
154628208002	1546282080	0	0	61	0	0	5	1	1	0	0	1	2	2	0	0	0	0	0	0	0	0	0	1	0	0	0	0	0	0	0	0	0	0	0	0	0	1	0	0	0	1	1	0	7	0	1	112.5	70.5
154628219001	1546282190	0	0	61	0	0	3	1	1	0	0	0	0	1	0	0	0	0	0	0	0	0	0	0	0	0	0	0	0	1	0	0	0	0	0	0	0	0	0	0	0	0	0	0	7	0	1	96.5	54.5
154631206002	1546312060	0	0	61	1	0	3	0	1	0	0	1	0	0	0	0	0	0	0	0	0	0	0	0	0	0	0	0	0	0	0	0	0	0	0	0	0	2	1	1	1	0	0	0	8	0	1	119	73.5
154631219002	1546312190	0	0	61	1	1	3	0	1	0	0	1	2	1	0	0	0	0	0	0	0	0	1	0	0	0	1	0	1	0	0	0	0	0	0	0	0	2	1	0	0	0	1	0	8	0	1	123	74.5
155676108001	1556761080	0	0	61	0	0	4	1	0	1	0	1	0	1	0	0	1	0	0	0	0	0	0	0	0	0	1	0	0	0	0	0	0	0	0	0	0	2	0	0	1	1	1	0	8	0	1	117.5	73
155676117001	1556761170	0	0	61	1	0	5	1	1	1	1	1	1	1	0	0	1	0	0	0	0	0	0	0	0	0	0	0	0	0	0	0	0	0	0	0	0	3	0	1	0	2	1	0	6	0	1	168	98
158231304001	1582313040	0	0	61	0	0	2	1	1	2	0	1	0	1	1	1	0	0	1	0	0	0	0	0	0	0	1	0	0	0	0	0	0	0	0	0	0	4	1	0	1	0	0	1	5	0	1	153.5	84
158231305001	1582313050	0	0	61	1	0	2	1	0	3	0	0	1	0	1	0	0	0	0	0	0	0	0	0	0	0	0	0	0	0	0	0	0	0	0	0	0	1	1	1	1	1	1	2	5	0	1	140.5	90.5
158231321001	1582313210	0	0	61	1	0	2	1	1	2	0	1	2	1	0	0	0	0	0	0	0	0	1	0	0	0	0	0	1	0	0	0	0	0	0	0	0	1	0	1	1	2	0	1	7	0	1	110	59.5
158278302002	1582783020	0	0	61	1	1	2	0	1	1	0	0	1	0	0	0	0	0	0	0	0	0	0	0	0	0	0	0	0	0	0	0	0	0	1	0	0	0	1	1	0	0	1	2	8	0	1	110.5	62.5
158278318001	1582783180	0	1	61	1	1	2	0	1	0	0	1	2	1	0	0	0	0	0	0	0	0	0	0	0	0	0	0	0	0	0	0	0	0	0	1	0	2	1	1	1	1	0	0	5	1	1	129	83
160104117001	1601041170	0	0	61	0	0	1	0	0	2	0	1	2	1	0	0	0	1	0	0	1	0	0	1	0	0	1	1	0	0	0	0	0	0	0	0	0	5	1	0	1	2	1	4	9	0	1	101	53.5
161159120002	1611591200	0	0	61	0	0	5	1	1	0	0	0	2	2	0	0	0	0	0	0	1	0	0	0	0	0	0	0	1	0	0	0	0	0	0	0	0	1	1	1	0	0	0	0	5	0	1	121.5	70
161159201002	1611592010	0	0	61	1	0	2	1	1	2	0	0	2	2	0	1	0	0	0	0	1	0	0	1	0	0	0	0	0	0	0	0	0	0	0	0	0	3	1	0	1	2	0	0	9	0	1	115	74
162431204001	1624312040	0	0	61	1	1	2	1	0	2	0	1	2	1	0	0	1	0	0	0	1	0	0	1	0	0	0	0	0	0	0	0	0	0	0	0	0	5	1	1	1	2	0	0	6.5	0	0	141	88.5
162431204002	1624312040	0	0	61	0	1	2	1	1	1	0	1	2	1	0	0	1	0	0	0	0	0	0	0	0	0	0	0	0	0	0	0	0	0	0	0	0	3	0	0	1	1	0	2	7.5	0	0	120	79.5
168231113001	1682311130	0	0	61	0	1	3	1	1	0	0	1	2	0	1	0	0	0	0	0	0	0	0	0	0	0	1	0	1	0	0	0	0	0	0	0	0	2	0	0	0	1	0	0	10	0	1	138.5	73
168231116001	1682311160	0	0	61	1	1	2	1	1	2	0	0	2	1	1	0	0	0	0	0	0	0	0	1	0	0	0	0	0	0	0	0	0	0	0	0	0	2	1	1	1	1	0	2	7	0	1	129.5	74
168231208001	1682312080	0	0	61	1	1	2	1	1	0	0	0	2	1	0	0	0	0	0	0	0	0	0	0	0	0	0	0	0	0	0	0	0	0	0	0	0	0	0	1	0	1	0	0	7	0	1	121	75
168231217002	1682312170	0	0	61	0	0	2	1	1	0	0	1	0	2	0	0	0	0	0	0	0	0	0	0	0	0	0	0	1	0	0	0	0	0	1	0	0	0	0	0	0	0	0	0	5	1	1	130.5	78.5
171159104001	1711591040	0	0	61	1	0	3	1	1	1	1	0	2	0	0	0	0	0	0	0	0	0	0	0	0	0	0	0	0	1	0	0	0	0	0	0	0	0	1	1	1	0	0	0	7	0	0	118.5	69.5
171159114001	1711591140	0	0	61	0	0	2	1	1	0	0	0	1	0	0	0	0	0	0	0	0	0	0	0	0	0	0	0	0	0	0	0	0	1	1	0	0	2	0	0	0	0	0	1	7.5	0	0	126	70.5
171159114002	1711591140	0	0	61	1	0	2	1	1	1	0	0	2	1	0	0	0	0	0	0	1	0	0	0	0	0	1	1	1	1	0	0	0	0	0	0	0	5	0	1	1	1	1	1	7	0	0	132	68.5
171159118001	1711591180	0	0	61	0	0	3	1	1	1	0	0	1	1	1	0	0	0	0	0	0	0	0	0	0	0	0	0	0	0	0	0	0	0	0	0	0	1	0	0	1	0	1	1	8	0	0	144.5	78
171159118002	1711591180	0	1	61	1	0	3	1	1	1	0	0	2	1	0	0	1	1	0	0	1	0	1	0	0	0	1	1	1	0	1	0	0	1	1	1	0	6	0	1	1	1	1	1	6	1	0	121.5	68
171159125001	1711591250	0	0	61	0	0	3	1	1	0	0	0	1	0	1	0	0	0	0	0	1	0	0	0	0	0	0	0	0	0	0	0	0	0	0	0	0	2	0	0	0	0	0	2	9	0	1	145	80
171159204001	1711592040	0	0	61	0	0	3	1	1	0	0	0	1	1	0	0	0	0	0	0	0	0	0	0	0	0	0	0	0	0	0	0	0	0	0	0	0	2	0	0	0	0	0	0	6	0	0	107.5	62
171159208002	1711592080	0	0	61	0	0	2	1	1	0	0	0	0	1	0	1	1	0	0	0	1	0	0	0	0	0	1	0	1	0	0	0	0	1	1	0	0	6	0	0	1	2	0	1	4	1	0	118	73
171159225001	1711592250	0	0	61	0	1	1	1	1	0	0	1	1	1	0	0	0	0	0	0	1	0	0	0	0	0	1	0	0	0	0	0	0	1	1	0	0	4	0	0	0	0	1	3	5	0	0	160	76.5
171159319002	1711593190	0	0	61	1	1	3	1	1	0	0	0	2	2	0	0	0	0	0	0	0	0	0	1	0	0	0	0	1	1	0	0	0	1	1	0	0	3	0	1	2	0	0	0	7	1	0	122.5	65.5
174643229001	1746432290	0	0	61	1	1	0	1	1	2	1	0	2	1	0	0	0	0	0	0	0	0	0	0	0	0	0	0	0	0	0	0	0	0	0	0	0	0	0	1	1	1	1	0	8	0	0	117.5	76.5
175531214002	1755312140	0	0	61	1	1	2	1	1	2	0	0	0	1	1	0	0	0	0	0	0	0	0	0	0	0	0	0	0	0	0	0	0	0	0	0	0	1	0	1	1	1	0	2	10	0	1	145	80
175531328002	1755313280	0	0	61	1	0	4	1	1	3	1	0	2	1	1	1	1	0	0	0	0	0	0	0	0	0	0	0	0	0	0	0	0	0	0	0	0	3	0	1	1	1	0	2	8	1	1	138	85.5
177402127002	1774021270	0	0	61	1	0	3	1	1	1	0	1	2	2	0	0	1	0	0	0	1	1	1	0	0	0	0	0	0	0	0	0	0	0	0	0	0	6	1	1	0	1	0	2	10	1	1	120	71
177402302001	1774023020	0	1	61	1	1	3	1	1	0	0	1	2	1	1	1	0	1	0	1	0	0	0	1	0	0	0	0	1	0	0	0	0	1	1	1	0	5	0	1	1	1	1	2	3.5	0	1	139	84.5
177402317002	1774023170	0	0	61	0	1	2	1	1	1	0	0	2	1	0	0	0	0	0	0	0	0	0	1	0	0	1	0	1	0	1	0	0	1	0	0	0	2	0	0	0	2	0	3	7	0	1	131.5	77.5
184037106001	1840371060	0	0	61	0	0	1	0	1	0	0	0	2	1	0	0	0	0	1	0	0	0	0	0	0	0	0	0	0	0	0	0	0	0	0	0	0	3	0	0	0	1	0	1	7	0	1	167	88.5
184037201001	1840372010	0	0	61	0	1	1	0	0	0	0	0	1	0	0	1	1	0	0	0	0	0	0	0	0	1	1	0	1	0	0	0	0	0	0	0	0	6	0	0	2	1	2	2	4	0	1	127.5	65.5
184037213002	1840372130	0	0	61	1	1	1	0	0	3	0	0	1	0	0	0	0	0	0	0	1	0	0	0	0	0	0	0	0	0	0	0	0	0	0	0	0	3	1	1	1	1	1	2	5	0	1	136.5	96
194037107001	1940371070	0	0	61	1	0	2	0	1	1	0	1	2	1	1	1	1	0	0	0	1	0	0	0	0	0	0	0	0	0	0	0	0	0	1	0	0	4	0	1	0	2	0	2	7	0	1	137	90
194037107002	1940371070	0	1	61	0	0	2	0	1	1	0	0	2	2	0	1	1	0	0	0	1	0	0	0	1	1	1	1	1	0	1	0	0	0	1	1	0	8	0	0	2	2	0	0	3	1	1	125	79.5
194037324001	1940373240	0	0	61	1	0	2	0	1	2	0	0	2	1	0	0	0	0	0	0	0	0	0	0	0	1	0	0	0	0	0	0	0	0	1	0	0	1	1	0	0	2	0	0	8	0	1	124	82
200104326002	2001043260	0	0	61	0	0	2	1	1	0	0	0	1	1	0	0	0	0	0	0	0	0	0	0	0	0	1	0	1	0	0	0	0	0	0	0	0	3	0	0	0	1	1	1	4.5	0	1	108	60.5
202454219001	2024542190	0	0	61	1	1	2	0	1	0	0	1	2	1	0	0	0	0	0	0	0	0	0	0	0	0	1	0	0	0	0	0	0	0	0	0	0	0	1	0	0	0	0	0	8	0	1	129	83.5
202454325002	2024543250	0	0	61	1	1	1	1	1	1	0	1	1	1	0	1	0	0	0	0	0	0	0	0	0	0	0	0	0	0	0	0	0	0	0	0	0	1	1	1	0	1	0	1	8	0	1	99.5	56
204028122001	2040281220	0	0	61	1	1	1	0	0	2	0	0	0	0	0	0	0	0	0	0	0	0	0	0	0	0	0	0	0	0	0	0	0	0	1	0	0	2	1	1	1	1	0	2	6	0	1	127.5	84
204028122002	2040281220	0	0	61	0	0	1	0	0	3	0	0	1	0	0	0	0	0	0	0	0	0	0	0	0	0	0	0	0	0	0	0	0	0	0	0	0	2	1	0	0	0	0	3	7	0	1	137	86.5
204906315002	2049063150	0	0	61	0	0	2	1	1	1	0	0	2	2	0	0	0	0	0	0	0	0	0	0	0	0	0	0	1	0	0	0	0	0	1	0	0	0	0	0	2	2	1	0	5	1	1	98.5	60.5
205304104002	2053041040	0	0	61	0	0	1	0	0	0	0	0	2	1	0	0	1	0	0	0	0	0	0	1	0	0	0	0	1	0	0	0	0	0	0	0	0	2	0	0	1	1	0	1	7	0	1	89.5	54
207406120001	2074061200	0	1	61	0	0	3	1	1	0	1	1	2	2	0	0	1	0	0	1	0	0	0	0	0	0	1	0	1	0	0	0	0	1	1	1	0	5	0	0	2	2	1	0	5	1	1	181.5	93
207406132001	2074061320	0	0	61	1	0	2	1	1	0	0	0	2	2	0	0	0	1	0	0	0	0	0	0	0	0	0	0	1	0	0	0	0	1	1	0	0	1	0	0	1	2	1	0	2.5	1	1	136	73.5
207406208001	2074062080	0	0	61	1	0	2	1	1	0	0	0	1	2	0	0	0	0	0	0	0	0	0	0	0	0	0	0	0	0	0	0	0	0	0	0	0	0	0	1	1	1	1	0	8	0	1	135	84.5
207406218002	2074062180	0	0	61	0	0	3	1	1	0	0	0	2	1	0	0	0	0	0	0	0	0	0	0	0	0	0	0	0	0	0	0	0	0	0	0	0	0	0	0	1	1	0	1	8	0	1	96	52.5
207406309002	2074063090	0	0	61	1	1	2	0	0	3	0	1	2	1	1	0	0	0	0	0	0	0	0	0	0	0	0	0	0	0	0	0	0	0	0	0	0	1	1	1	0	1	0	3	5	0	1	147.5	93.5
207428212002	2074282120	0	0	61	0	0	2	1	1	0	0	0	2	1	0	0	1	0	0	0	0	0	0	0	0	0	0	0	0	0	0	0	0	0	0	0	0	1	0	0	1	1	0	0	5.5	0	1	133	75
211154301001	2111543010	0	0	61	0	1	1	1	1	1	0	0	0	2	0	0	0	0	0	0	0	0	0	1	0	0	0	0	0	0	0	0	0	0	0	0	0	1	0	0	0	1	0	3	6	0	1	109	65
211154306001	2111543060	0	0	61	0	0	2	1	1	0	1	0	2	2	0	0	0	0	0	0	1	0	1	1	0	0	0	0	1	0	0	0	0	0	0	0	0	3	1	0	2	2	2	2	7	1	0	110.5	66.5
211154314002	2111543140	0	0	61	1	0	3	1	1	3	0	0	2	1	0	0	0	0	0	0	1	0	0	1	0	0	1	0	0	0	0	0	0	0	0	0	0	5	0	0	0	1	0	3	5	0	0	132.5	85
211176116001	2111761160	0	0	61	0	0	2	1	1	0	0	1	0	1	1	0	0	0	0	0	0	0	0	0	0	0	0	0	0	0	0	0	0	0	0	0	0	1	0	0	0	1	0	0	4	0	1	114.5	86.5
211176118001	2111761180	0	0	61	1	0	2	1	1	3	0	0	2	2	0	0	0	0	0	0	1	0	0	0	0	0	1	0	1	0	0	0	0	1	1	0	0	2	1	0	1	2	0	1	6	1	0	111	61.5
211176129002	2111761290	0	0	61	1	1	2	1	1	1	0	0	1	1	1	0	0	0	0	0	0	0	0	0	0	0	0	0	0	0	0	0	0	0	0	0	0	1	1	0	0	1	0	2	4	0	1	153	98.5
211176130001	2111761300	0	1	61	1	1	4	1	1	1	0	0	0	1	0	0	0	0	0	0	1	0	1	0	0	0	1	0	1	0	0	0	0	0	0	1	0	3	1	1	0	0	0	0	3	0	1	105	63.5
211176133001	2111761330	0	0	61	0	0	4	1	1	0	0	0	0	1	0	0	0	0	0	0	0	0	0	0	0	0	0	0	0	0	0	0	0	0	0	0	0	0	0	0	0	0	0	0	8	0	1	112.5	67.5
211176204002	2111762040	0	0	61	1	0	3	1	1	0	0	0	2	1	0	0	0	0	0	0	0	0	0	0	0	0	1	0	0	0	0	0	0	0	0	0	0	1	1	1	2	1	0	0	2	1	0	107.5	56
211176207002	2111762070	0	1	61	0	0	4	1	1	0	0	0	2	1	0	1	0	0	0	0	0	0	1	0	0	0	1	0	0	0	0	0	0	0	0	1	0	3	0	1	0	0	0	1	8	0	0	119.5	70.5
211176211001	2111762110	0	0	61	1	1	2	1	1	1	0	0	2	1	0	0	0	0	0	0	0	0	0	0	0	0	1	0	0	0	0	0	0	0	0	0	0	1	1	0	0	1	0	0	4	0	0	109.5	58
211176222001	2111762220	0	0	61	0	1	2	1	1	0	0	1	0	2	0	0	0	0	0	0	1	0	0	0	0	0	0	0	0	0	0	0	0	0	0	0	0	1	0	0	0	0	0	0	7	0	1	111	68.5
211176222002	2111762220	0	0	61	1	1	2	1	1	2	0	0	2	1	0	1	1	0	0	0	0	0	1	0	0	0	1	1	1	0	0	0	0	0	0	0	0	7	1	1	0	1	0	1	6	1	1	134.5	84.5
211176223001	2111762230	0	0	61	0	0	2	1	1	0	0	1	0	1	0	0	0	0	0	0	0	0	0	0	0	0	0	0	0	1	0	0	0	0	0	0	0	0	0	0	0	0	0	0	7	0	0	111.5	64
212428112001	2124281120	0	0	61	1	0	1	0	0	2	0	0	0	0	0	0	0	0	0	0	0	0	0	1	0	0	1	0	0	0	0	0	0	0	0	0	0	2	0	1	1	0	0	1	8	0	1	119.5	77.5
212428206001	2124282060	0	0	61	0	0	4	0	0	3	0	0	0	1	0	1	0	0	0	0	1	0	0	0	0	0	0	0	0	0	0	0	0	0	0	0	0	2	0	1	1	2	1	6	8	0	1	114.5	73
212428214002	2124282140	0	0	61	0	0	6	0	0	0	0	1	2	1	0	0	1	0	0	0	1	0	0	0	0	0	1	1	0	0	0	0	0	0	0	0	0	4	0	1	2	2	1	1	4	1	1	104.5	66.5
212428310001	2124283100	0	0	61	0	0	0	0	0	3	1	0	2	2	0	1	1	0	0	1	1	0	1	0	0	0	0	0	1	0	0	0	0	1	0	0	0	7	0	0	2	2	1	2	2	1	1	106	67.5
212428325001	2124283250	0	0	61	0	0	2	0	0	0	0	1	2	2	0	1	1	0	0	0	1	1	0	0	0	0	0	0	0	0	0	1	0	1	1	0	0	6	0	1	0	2	0	1	8	1	1	155	84
241116111002	2411161110	0	0	61	1	0	1	0	0	2	0	0	1	1	0	0	1	0	0	0	0	0	0	0	0	0	1	0	1	0	0	0	0	0	1	0	0	2	0	0	1	2	1	2	5	1	1	123.5	72.5
241116305002	2411163050	0	0	61	0	1	1	0	0	3	0	1	2	1	0	0	1	0	0	0	1	0	0	1	0	0	1	0	0	0	0	0	0	0	0	0	0	4	0	0	0	0	0	1	11	0	1	124.5	70.5
241116319001	2411163190	0	0	61	0	0	2	0	1	0	0	0	0	1	0	1	0	0	0	0	0	0	0	1	0	0	1	0	0	0	0	0	0	0	0	0	0	3	0	0	1	1	1	2	7	0	1	124	73.5
242702212002	2427022120	0	0	61	1	1	5	1	1	2	0	0	2	1	0	1	0	0	0	0	0	0	1	0	0	0	1	0	0	1	0	0	0	0	0	0	0	5	0	0	1	0	0	6	8	1	1	148.5	83.5
244056107002	2440561070	0	0	61	1	1	1	0	0	2	0	0	2	0	0	0	0	0	0	0	0	0	0	0	0	0	0	0	0	0	0	0	0	0	0	0	0	0	0	0	1	2	2	2	7	0	1	126.5	83.5
244056212001	2440562120	0	0	61	0	0	3	0	1	2	0	0	0	1	0	0	0	0	0	0	0	0	0	0	0	0	0	0	0	0	0	0	0	0	0	0	0	0	0	0	0	1	0	1	6	0	1	123	70
244604209002	2446042090	0	0	61	0	0	4	1	1	2	0	0	2	1	0	0	1	1	0	0	0	0	0	0	0	0	0	0	0	0	0	0	0	0	0	0	0	4	0	0	0	1	0	0	6	0	1	131.5	80.5
244604211001	2446042110	0	0	61	0	0	4	1	1	3	0	0	1	2	0	0	0	0	0	0	0	0	0	0	0	0	0	0	0	0	0	0	0	0	0	0	0	2	0	0	1	1	1	1	6	0	1	140.5	77.5
244604215002	2446042150	0	0	61	0	0	3	1	1	2	0	1	2	1	0	0	0	0	0	0	0	0	0	1	0	0	1	0	1	0	0	0	0	0	0	0	0	2	0	0	0	1	0	1	6	0	1	133.5	73.5
244604222002	2446042220	0	0	61	1	0	3	1	1	0	0	1	2	1	0	1	1	0	0	0	1	0	0	1	0	0	0	0	0	0	0	0	0	0	0	0	0	4	0	0	0	0	0	0	7	0	1	121	78
244604307002	2446043070	0	0	61	1	1	2	1	1	3	0	1	2	1	0	0	1	0	0	0	0	0	0	1	0	0	0	0	0	0	0	0	0	0	0	0	0	4	1	0	1	1	1	0	6	1	1	133	74.5
244676107002	2446761070	0	1	61	0	0	4	1	0	0	0	1	2	2	0	0	0	0	0	0	0	0	0	0	0	0	1	0	1	0	0	0	0	1	1	1	0	3	0	0	2	0	1	1	3	1	1	195.5	94
244676210001	2446762100	0	0	61	1	1	5	1	1	3	0	1	0	0	0	0	0	0	0	0	0	0	0	0	0	0	0	0	0	0	0	0	0	0	0	0	0	0	0	0	1	1	1	0	8.5	0	1	121	66.5
244676214001	2446762140	0	1	61	0	0	4	1	1	0	0	0	2	2	0	0	0	0	0	0	0	0	0	0	0	0	1	0	0	0	0	0	0	0	0	1	0	1	0	0	2	0	0	1	8	1	1	115.5	65.5
244676319001	2446763190	0	0	61	1	0	3	1	1	1	0	1	2	1	0	0	0	0	0	1	0	0	0	0	0	0	0	0	0	0	0	0	0	0	0	0	0	1	1	0	0	0	0	0	6	0	1	115	77
261676218001	2616762180	0	0	61	1	0	4	0	0	0	0	1	2	1	0	0	0	0	0	0	0	0	0	0	0	0	0	0	0	0	0	0	0	0	0	0	0	0	1	0	0	0	0	0	7	0	1	94.5	61.5
261676304002	2616763040	0	1	61	0	0	4	1	1	0	1	0	2	2	0	0	0	0	0	0	0	0	0	0	0	0	0	0	1	0	0	1	0	0	1	1	0	0	0	0	0	1	0	1	7	1	0	120	71
262728205002	2627282050	0	0	61	1	0	4	1	0	2	0	1	2	2	0	1	0	0	0	0	0	0	0	0	0	1	0	0	0	0	0	0	0	0	0	0	0	4	1	0	0	0	1	0	8	1	0	132	80.5
262728306002	2627283060	0	0	61	1	0	3	1	1	3	1	1	2	2	0	0	0	0	0	0	0	0	0	1	0	0	1	0	0	0	0	0	0	0	0	0	0	2	1	0	1	1	0	0	5	1	1	109	66
265359109001	2653591090	0	0	61	0	0	3	1	1	0	0	1	2	2	0	0	1	0	0	0	0	0	0	1	0	0	0	0	1	0	0	0	0	0	1	0	1	4	0	0	0	2	0	1	3	1	0	128.5	79
265359218002	2653592180	0	0	61	1	0	5	0	0	2	0	0	2	1	0	0	0	0	0	0	0	0	0	0	0	0	0	0	1	0	0	0	0	0	0	0	0	0	1	0	1	1	1	0	6	0	1	116	79.5
265576201002	2655762010	0	1	61	1	0	3	1	1	0	0	0	2	1	0	0	0	0	0	0	0	0	0	0	0	0	1	0	0	0	0	0	0	0	0	1	0	1	1	0	0	0	0	0	7	0	1	113	69.5
265576218001	2655762180	0	1	61	1	1	2	1	1	0	0	0	2	1	0	0	1	0	0	0	0	0	0	0	0	0	0	0	0	0	0	0	0	0	0	1	0	1	0	1	0	1	0	0	6	1	1	124.5	74
266306325002	2663063250	0	1	61	1	1	3	1	1	0	0	0	2	1	0	0	0	0	0	0	0	0	0	1	0	0	1	0	0	0	0	0	0	0	0	1	0	4	1	1	0	0	0	0	10	1	1	182	90
266306331002	2663063310	0	0	61	1	0	2	1	1	0	1	0	1	1	0	0	0	0	0	0	0	0	0	1	0	0	1	0	0	0	0	0	0	0	0	0	0	2	1	1	1	1	1	3	5	0	0	122.5	80.5
266306332002	2663063320	0	0	61	1	0	2	1	1	0	0	0	0	0	0	0	0	1	0	0	0	0	0	0	0	0	0	0	0	0	0	1	0	1	0	0	0	1	0	1	1	1	0	0	6	1	0	108	69
268606116002	2686061160	0	1	61	0	0	3	1	1	1	0	0	0	2	0	0	0	0	0	0	0	0	1	0	0	0	0	0	1	0	0	0	0	0	0	1	0	1	0	0	0	0	0	2	8	1	1	129	78
268606306001	2686063060	0	1	61	0	0	4	1	1	0	0	0	2	2	0	0	0	0	0	0	0	0	0	1	0	0	0	0	1	1	0	0	0	0	1	1	0	1	0	0	1	1	1	0	7	1	1	121	65.5
268606306002	2686063060	0	1	61	1	0	4	1	1	0	0	0	2	1	1	0	0	1	0	0	0	0	0	0	0	0	0	1	1	0	0	0	0	1	0	1	0	3	1	1	1	1	0	1	5	1	1	138.5	77
268606318001	2686063180	0	1	61	1	1	2	1	1	0	0	0	0	0	0	0	0	0	0	0	0	0	0	1	0	0	1	0	0	0	0	0	0	0	0	1	0	2	1	0	0	0	0	0	4.5	0	1	117.5	63.5
268606328001	2686063280	0	0	61	0	0	3	1	1	0	1	0	2	2	1	0	1	0	0	0	0	0	0	0	0	0	0	0	0	0	0	0	0	0	0	0	0	2	0	0	1	1	1	0	6	1	1	106.5	79.5
270402104002	2704021040	0	0	61	1	0	2	1	1	2	0	0	2	1	0	0	0	0	0	0	0	0	0	0	0	0	0	0	1	0	0	0	0	1	1	0	0	0	1	1	0	0	0	0	6	0	0	122	76
270402218001	2704022180	0	0	61	0	0	2	1	1	0	0	1	2	2	0	0	0	0	0	0	0	0	0	0	1	0	0	0	0	1	0	0	0	1	0	0	0	3	0	0	0	1	0	2	6	1	1	129.5	81.5
271806106001	2718061060	0	0	61	1	0	2	1	1	0	0	0	1	0	0	0	0	0	0	0	0	0	0	0	0	0	0	0	0	1	0	0	0	0	0	0	0	0	0	1	1	1	1	0	7	0	1	134	80
271806121001	2718061210	0	0	61	1	1	2	1	1	0	0	0	0	1	0	0	0	0	0	0	0	0	0	0	0	0	1	0	0	1	0	0	0	0	0	0	0	1	1	1	1	1	1	1	4	1	1	105	72.5
271806325001	2718063250	0	0	61	0	0	3	1	1	0	0	0	2	0	0	0	0	0	0	0	0	0	1	0	0	0	1	0	1	1	0	0	0	1	1	0	0	2	0	0	0	2	0	0	7	1	1	125.5	80
271806325002	2718063250	0	1	61	1	1	3	1	1	1	0	0	2	2	0	0	0	0	0	0	0	0	1	1	0	0	1	0	1	0	0	0	0	1	1	1	0	5	0	1	1	1	0	2	8	1	1	107	67
274951327001	2749513270	0	0	61	0	0	2	1	1	0	0	0	1	2	0	0	0	0	0	0	0	0	0	0	0	0	1	0	0	0	0	0	0	0	0	0	0	1	0	0	1	0	0	1	6	0	1	116	60.5
274951327002	2749513270	0	0	61	1	0	2	1	1	1	0	0	2	1	0	0	0	0	0	0	0	0	0	0	0	0	0	0	0	0	0	0	0	0	0	0	0	0	0	1	1	1	0	1	5	0	1	109	61
275559101001	2755591010	0	0	61	1	1	1	1	1	2	1	1	2	2	0	0	0	1	0	1	0	0	0	1	0	0	1	0	1	0	0	0	0	1	0	0	0	4	0	1	2	2	1	1	5	1	1	107	63
275559110002	2755591100	0	0	61	0	1	2	1	1	0	0	0	2	1	0	1	0	0	0	0	0	0	0	0	1	0	0	0	0	0	0	0	0	0	1	0	0	4	0	0	1	1	0	0	6	1	1	113.5	75
275559209001	2755592090	0	0	61	0	1	1	0	0	2	0	0	0	1	0	0	1	0	0	0	0	0	0	1	0	0	0	0	0	0	0	0	0	0	0	0	0	2	0	0	1	0	1	3	7	0	1	123	64.5
275559311002	2755593110	0	0	61	0	1	2	0	0	0	0	0	1	1	1	0	0	0	0	0	0	0	0	0	0	0	0	0	0	0	0	0	0	0	0	0	0	1	0	0	1	1	0	1	8	0	1	114.5	72.5
280154206001	2801542060	0	0	61	1	0	2	1	1	0	0	0	2	2	0	1	0	0	0	0	0	0	0	1	0	0	0	0	0	0	0	0	0	1	0	0	1	2	0	1	0	1	0	2	6	0	1	130.5	66.5
280154219002	2801542190	0	0	61	1	0	3	1	1	2	0	1	2	1	0	0	0	0	0	0	0	0	0	0	0	1	1	0	1	0	1	0	1	1	1	0	0	4	1	0	0	0	1	0	10	0	1	128	75.5
280154302001	2801543020	0	0	61	0	0	3	1	1	0	0	0	1	2	0	0	0	0	0	0	0	0	0	0	0	0	0	0	0	0	0	0	0	0	0	0	0	2	0	0	1	1	1	0	4	1	1	131.5	74.5
280154327002	2801543270	0	0	61	1	1	4	1	1	2	0	1	0	1	0	0	0	0	0	0	0	0	0	0	0	0	0	0	0	0	0	0	0	0	0	0	0	0	0	1	0	0	0	0	8	0	1	108.5	62.5
281116102001	2811161020	0	0	61	1	0	2	1	1	1	0	0	2	1	0	0	0	0	0	0	0	0	0	1	0	0	1	0	0	0	0	0	0	0	0	0	0	4	0	1	1	1	1	0	9	0	1	162	86
281116215002	2811162150	0	0	61	0	0	2	1	1	0	0	0	2	2	0	0	1	0	0	1	0	0	0	1	0	0	1	0	1	0	0	0	0	0	1	0	0	6	0	0	0	0	1	0	8.5	1	1	149	86
285502308001	2855023080	0	0	61	1	1	6	0	1	1	1	0	2	1	0	1	1	1	0	0	1	0	0	1	0	0	0	0	0	0	0	0	0	0	0	0	0	7	0	0	1	1	0	3	6	0	1	109.5	71
285502321001	2855023210	0	0	61	0	0	4	0	1	0	0	0	2	1	0	0	0	0	0	0	0	0	0	1	0	0	0	0	0	0	0	0	0	0	0	0	0	1	0	1	1	1	0	2	7	0	1	104	59
288251219001	2882512190	0	1	61	0	0	2	0	1	0	0	0	2	1	0	1	0	0	0	0	0	0	0	0	0	0	1	0	0	0	0	0	0	0	0	1	0	4	0	0	1	1	0	1	5	0	1	162	96
288251228001	2882512280	0	0	61	0	0	10	0	1	0	0	0	2	1	0	0	1	0	0	0	0	0	0	1	0	0	1	0	1	1	0	0	0	1	0	0	0	0	0	0	1	1	0	3	3	1	1	119	69
288251317002	2882513170	0	0	61	0	1	5	1	1	0	0	0	2	2	1	0	0	0	0	0	0	0	0	0	1	1	1	0	1	0	0	0	0	0	1	0	0	4	1	1	2	2	1	0	4	1	0	135	81.5
291676109002	2916761090	0	0	61	0	0	5	1	1	2	0	0	2	2	0	1	1	0	0	0	1	0	0	1	0	0	0	1	0	1	0	0	0	0	0	0	0	5	0	1	0	1	0	1	6	0	1	116.5	71.5
291676229001	2916762290	0	0	61	1	1	0	1	1	0	1	0	2	1	1	0	0	0	0	0	0	0	0	0	0	0	0	0	0	0	0	0	0	0	0	0	0	1	1	1	0	0	0	0	7.5	0	1	138	79.5
291676231002	2916762310	0	0	61	1	0	2	1	1	1	0	0	0	1	1	0	0	1	0	0	0	0	0	0	0	0	0	0	0	0	0	0	0	0	0	0	0	2	0	0	0	0	0	0	7	0	1	124	78.5
294099106001	2940991060	0	0	61	1	0	2	1	1	1	0	0	2	1	0	0	0	0	0	0	0	0	0	0	0	0	0	0	0	0	0	0	0	0	0	0	0	0	0	0	1	0	1	0	8	0	1	123	78
294099106002	2940991060	0	0	61	0	0	2	1	1	0	0	0	1	0	0	0	0	0	0	0	0	0	0	0	0	0	0	0	0	0	0	0	0	0	0	0	0	2	0	0	0	0	0	1	8	0	1	144	96
294099108001	2940991080	0	0	61	1	1	1	1	1	0	0	0	2	2	0	1	0	0	0	0	0	0	0	0	0	0	1	0	0	0	0	0	0	0	0	0	0	4	1	0	1	1	1	0	7	0	1	119.5	73
294099115001	2940991150	0	0	61	0	0	2	1	1	0	0	0	2	1	0	0	0	0	0	0	1	0	0	0	0	0	0	0	0	1	0	1	0	0	0	0	0	0	0	0	1	2	1	1	2	1	1	130	70
294099121002	2940991210	0	0	61	1	1	1	1	1	2	0	0	1	1	0	0	0	0	0	0	0	0	0	0	0	0	0	0	0	0	0	0	0	0	0	0	0	0	1	0	1	1	1	0	6	0	1	116	74.5
294099122001	2940991220	0	0	61	0	1	1	1	1	1	0	0	2	1	0	0	0	0	0	0	0	0	0	0	0	0	0	0	0	0	0	0	0	0	0	0	0	0	0	0	1	0	0	0	7	0	1	114.5	72
294099122002	2940991220	0	0	61	1	1	1	1	1	3	0	1	0	1	1	0	0	0	0	0	0	0	0	0	0	0	0	0	0	0	0	0	0	0	0	0	0	1	1	1	0	1	0	0	9	0	1	151	90
294099127001	2940991270	0	0	61	0	0	2	1	1	0	0	0	2	0	0	0	0	0	0	0	0	0	0	0	0	0	0	0	0	0	0	0	0	0	0	0	0	0	0	0	1	0	0	1	8	1	1	98.5	64.5
294099202001	2940992020	0	0	61	0	1	1	1	1	0	0	1	2	2	0	0	0	0	0	1	0	0	0	0	1	0	0	0	0	0	0	1	0	1	1	0	0	4	0	0	2	2	0	2	2	1	1	128	85
294099209001	2940992090	0	0	61	1	0	2	1	1	2	0	1	0	1	0	0	0	0	0	0	0	0	0	0	0	0	1	0	0	0	0	0	0	0	0	0	0	3	1	0	1	1	0	1	6.5	0	1	144	76.5
294099223001	2940992230	0	0	61	0	0	1	1	1	0	1	0	1	1	0	0	0	0	0	0	0	0	0	0	0	0	0	0	0	0	0	0	0	1	0	0	0	2	1	0	0	1	0	2	7	0	1	117.5	63
294099308001	2940993080	0	0	61	0	1	1	1	1	0	0	1	2	0	0	0	1	0	0	0	1	0	0	0	0	0	0	0	0	0	0	0	0	0	0	0	0	4	0	0	0	1	0	1	8	0	0	138.5	83.5
294099311001	2940993110	0	1	61	1	1	1	1	1	2	0	1	2	1	1	0	0	0	0	0	0	0	0	0	0	0	0	0	0	0	0	0	0	0	0	1	0	1	1	0	0	1	0	1	8	0	0	134	83.5
294099313002	2940993130	0	0	61	1	1	2	1	1	0	0	1	2	2	0	0	0	0	0	0	0	0	1	0	0	0	1	0	1	0	0	0	0	1	1	0	0	2	1	1	1	2	0	1	3	1	0	104	63.5
295331201002	2953312010	0	0	61	0	0	2	1	1	0	0	0	2	2	0	0	0	0	0	0	0	0	0	1	0	0	1	0	0	0	0	0	0	0	0	0	0	0	0	0	1	1	0	0	9	0	0	108	60
295331212001	2953312120	0	0	61	1	0	2	1	1	3	0	0	2	1	0	0	0	1	0	0	1	0	0	0	0	0	0	1	0	0	0	0	0	0	0	0	0	3	1	1	0	2	1	0	8	0	0	118.5	70.5
295331322001	2953313220	0	0	61	1	0	3	0	0	3	0	0	1	1	0	1	0	0	0	0	0	0	0	0	0	0	0	0	0	0	0	0	0	0	0	0	0	1	1	1	1	1	1	1	6	0	1	126.5	73
295331322002	2953313220	0	0	61	0	0	3	0	1	0	0	1	2	2	0	0	0	0	0	0	0	0	0	0	0	0	1	0	0	0	0	0	0	0	0	0	0	1	0	0	2	2	2	1	7	1	1	125.5	70
296006211002	2960062110	0	0	61	0	1	2	1	1	0	0	0	2	2	0	0	0	0	0	0	0	0	0	1	0	0	1	0	1	0	0	0	0	0	0	0	0	2	0	0	0	0	0	0	8	1	0	107	60
296006212001	2960062120	0	0	61	0	0	3	1	1	2	0	0	2	1	1	0	0	0	0	0	0	0	0	0	0	0	1	0	1	0	0	0	0	0	0	0	0	2	0	0	1	0	0	0	6	1	0	142	75
296006222001	2960062220	0	0	61	0	1	2	1	1	0	1	1	2	1	1	0	0	0	0	0	0	0	0	0	0	0	0	0	0	0	0	0	0	0	0	0	0	1	0	1	0	0	0	0	8	0	1	144.5	82
296081125002	2960811250	0	0	61	1	1	2	1	1	2	0	1	2	1	0	0	0	0	0	0	0	0	0	1	0	0	0	0	0	0	0	0	0	0	1	0	0	1	1	0	0	1	0	1	7	0	1	130	76.5
296331107001	2963311070	0	0	61	0	0	3	1	1	0	0	0	2	2	0	1	1	1	0	0	0	0	0	0	0	0	0	0	0	0	0	0	0	0	0	0	0	5	0	0	0	0	0	2	5	0	0	114.5	64
296331118002	2963311180	0	0	61	1	1	2	1	1	1	0	0	0	2	1	0	0	0	0	0	0	0	0	0	0	0	0	0	1	1	0	0	0	0	0	0	1	1	1	0	0	0	0	3	7.5	1	0	137.5	89.5
296331205002	2963312050	0	1	61	0	0	2	1	1	0	0	0	2	1	0	0	1	0	0	0	1	0	0	0	0	0	0	0	1	1	0	0	0	1	0	1	0	4	0	0	1	1	1	2	8	0	1	139.5	80.5
296331212001	2963312120	0	0	61	0	0	2	1	1	0	0	0	2	0	1	0	0	0	0	0	0	0	0	0	0	0	0	0	0	0	0	0	0	0	0	0	0	1	0	0	0	0	0	0	1	0	1	139.5	84.5
296331315001	2963313150	0	0	61	1	0	2	0	0	1	0	0	0	1	1	0	0	0	0	0	0	0	0	0	0	0	0	0	0	0	0	0	0	0	1	0	0	1	0	1	0	0	0	0	8	0	1	145.5	83
[truncated: 3,877 more rows]
[truncated: 41 more columns]
