# Supplementary material for: Urban–rural disparities in fall risk among older Chinese adults: insights from machine learning-based predictive models
Source: Front Public Health. 2025 May 15;13:1597853. doi: 10.3389/fpubh.2025.1597853 (PMC12121405; doi:10.3389/fpubh.2025.1597853)
Supplement: Supplementary File 3 — Appendix Tables 1-5. [file Supplementary_file_3.xlsx]

## Sheet: Appendix Table Content
Supplemental Table Content
Appendix Table 1 Variable Assignment
Appendix Table 2 Descriptive statistics
Appendix Table 3 Univariate analysis of variables
Appendix Table 4 Variable Types and Feature Counts for Rural-Urban Models
Appendix Table 5 Best Params for five ML model in train set

## Sheet:  Appendix Table 1
	Appendix Table 1 Variable Assignment
	Variable type	Variable name	Variable assignment	Missing Count of Raw Data	Missing Ratio(%)
	Dependent variable	Fell down since the last interview	No = 0, Yes=1	0	0
1	Socio-demographic variable	Age	Continuous variables	0	0
2		Gender	Female = 0, Male = 1	0	0
3		Income	No = 0, Yes=1	0	0
4		Live alone	No = 0, Yes=1	0	0
5		Child number	Continuous variable	0	0
6		Residence	Rural=0, Urban=1	0	0
7		Occupation	Farmer=0, non-farmer=1	379	6.45
8		Education	Below primary school =0, Primary school =1, Junior high school =2, Junior college and above =3	0	0
9		Marital status	Married= 0, Unmarried = 1	0	0
10	Health status variable	Vision	Good=0, Fair=1, Bad=2	0	0
11		Hearing	Good=0, Fair=1, Bad=2	77	1.31042
12		Memory	Good=0, Fair=1, Bad=2	89	1.51464
13		Hypertension	No = 0, Yes=1	89	1.51464
14		Diabetes	No = 0, Yes=1	109	1.855
15		Dyslipidemia	No = 0, Yes=1	219	3.72703
16		Chronic lung diseases	No = 0, Yes=1	42	0.714772
17		Cancer	No = 0, Yes=1	39	0.663717
18		Liver disease	No = 0, Yes=1	57	0.970048
19		Heart diseases	No = 0, Yes=1	71	1.2083
20		Stroke	No = 0, Yes=1	27	0.459496
21		Kidney disease	No = 0, Yes=1	61	1.03812
22		Digestive disease	No = 0, Yes=1	51	0.867937
23		Psychiatric problems	No = 0, Yes=1	40	0.680735
24		Memory related disease	No = 0, Yes=1	34	0.578625
25		Arthritis	No = 0, Yes=1	53	0.901974
26		Asthma	No = 0, Yes=1	35	0.595643
27		Pain	No = 0, Yes=1	75	1.27638
28		Teeth	Good=0, Lost all=1	0	0
29		Brain disabilities	No = 0, Yes=1	303	5.15657
30		Physical disabilities	No = 0, Yes=1	307	5.22464
31		ADLQ	No = 0, Yes=1	5	0.0850919
32		IADLQ	No = 0, Yes=1	0	0
33		Assistive devices	No = 0, Yes=1	0	0
34		Experience of falling	No = 0, Yes=1	0	0
35		Experience of hip fracture	No = 0, Yes=1	6	0.10211
36		Number of chronic diseases	Continuous variables	4	0.0680735
37	Behavioral variable	Current alcohol consumption	None = 0, Yes = 1	3	0.0510551
38		Current smoke	None = 0, Yes = 1	4	0.0680735
39		Number of social activities	Continuous variables	0	0
40		Sleep duration	Continuous variables	172	2.92716
41	Psychological variables	Depressive symptoms	No Depressive symptoms(CESD-10 scale >10)=0，Depressive symptoms(CESD-10 scale >= 10)=1	0	0
42		Life satisfaction	Good=0, Fair=1, Bad=2	118	2.00817
43		Health satisfaction	Good=0, Fair=1, Bad=2	140	2.38257
44		Children relation satisfaction	Good=0, Fair=1, Bad=2	206	3.50579
45	Home environment variables	Residence used for business	No = 0, Yes=1	8	0.136147
46		Type of building	One-story building=0, Multi-story building=1	37	0.62968
47		Structure of building	Reinforced concrete structure=1, other=2	10	0.170184
48		House year	0-5=1, 6-10=2, 11-20=3, 21-30=4, 31-40=5, more than 40=6	370	6.2968
49		Handicapped facilities	No = 0, Yes=1	2	0.0340368
50		Toilet	No = 0, Yes=1	0	0
51		Type of toilet	Without a seat=0, With a seat=1	24	0.408441
52		Have coal gas or natural gas supply	No = 0, Yes=1	3	0.0510551
53		Kitchen	No = 0, Yes=1	0	0
54		Running water	No = 0, Yes=1	0	0
55		Bathroom facilities	No = 0, Yes=1	0	0
56		Residence heating	No = 0, Yes=1	3	0.0510551
57		Telephone	No = 0, Yes=1	0	0
58		Internet	No = 0, Yes=1	31	0.52757
59		Tidiness	Unclear=0, Clear=1	148	2.51872
60		House temperature	Hot=0, Neutral =1, Cold=2	148	2.51872
61	Physical function variables	Systolic (mmHg)	Continuous variables	0	0
62		Diastolic (mmHg)	Continuous variables	0	0
63		Pulse (bpm)	Continuous variables	0	0
64		Balance (Full tandem stance tests)	Good=0, Fair=1, Bad=2	0	0
65		Lung function (ml)	Continuous variables	0	0
66		Hand strength (M:＜28kg, F:＜8kg)	Normal hand strength = 0, Subpar hand strength = 1	0	0
67		Chair stands test (sec)	Continuous variables	0	0
68		Walking speed (2.5 meters walk, sec)	Continuous variables	0	0
69		BMI (kg/m2)	Continuous variables	0	0
70		Waist circumference (cm)	Continuous variables	0	0
71	Medication variables	Health insurance	No = 0, Yes=1	20	0.340368
72		Antihypertensive medicine	No = 0, Yes=1	0	0
73		Dyslipidemia medicine	No = 0, Yes=1	0	0
74		Diabetes medicine	No = 0, Yes=1	0	0
75		Cancer medicine	No = 0, Yes=1	0	0
76		Chronic lung medicine	No = 0, Yes=1	0	0
77		Liver medicine	No = 0, Yes=1	0	0
78		Heart medicine	No = 0, Yes=1	0	0
79		Stroke medicine	No = 0, Yes=1	0	0
80		Kidney medicine	No = 0, Yes=1	0	0
81		Digestive medicine	No = 0, Yes=1	0	0
82		Psychiatric medicine	No = 0, Yes=1	0	0
83		Memory-related medicine	No = 0, Yes=1	0	0
84		Arthritis medicine	No = 0, Yes=1	0	0
85		Have physical examination in the past 2 years	No = 0, Yes=1	124	2.11028
86		Dental care in the past year	No = 0, Yes=1	1	0.0170184
87		Received inpatient care in the past year	No = 0, Yes=1	3	0.0510551
88		Arthritis medicine	No = 0, Yes=1	0	0

## Sheet:  Appendix Table 2
	Appendix Table 2 Descriptive statistics
	Variables, n(%)	Classification	Rural (N= 2032)	Urban (N = 3844)	Total (N = 5876)
	Gender	Female	1054(51.9)	1097(49.6)	2961(50.4)
		Male	978(48.1)	1937(50.4)	2915(49.6)
	Income	No	1426(70.2)	2781(72.3)	4207(71.6)
		Yes	606(29.8)	1063(27.7)	1669(28.4)
	Live alone	No	1809(89.0)	3250(84.5)	5059(86.1)
		Yes	223(11.0)	594(15.5)	817(13.9)
	Occupation	Farmer	932(45.9)	207(5.4)	1139(19.4)
		Non-farmer	1100(54.1)	3637(94.6)	4737(80.6)
	Education	Below primary school	872(42.9)	2375(61.8)	3247(55.3)
		Primary school	514(25.3)	914(23.8)	1428(24.3)
		Junior high school	390(19.2)	424(11.0)	814(13.9)
		Junior college and above	256(12.6)	131(3.4)	387(6.6)
	Marital status	Married	1670(82.2)	3126(81.3)	4796(81.6)
		Unmarried	362(17.8)	718(18.7)	1080(18.4)
	Vision	Good	1260(62.0)	2706(70.4)	3966(67.5)
		Fair	770(37.9)	1135(29.5)	1905(32.4)
		Bad	2(0.1)	3(0.1)	5(0.1)
	Hearing	Good	307(15.1)	486(12.6)	793(13.5)
		Fair	316(15.6)	545(14.2)	861(14.7)
		Bad	1409(69.3)	2813(73.2)	4222(71.9)
	Memory	Good	278(13.7)	400(10.4)	678(11.5)
		Fair	1158(57.0)	1795(46.7)	2953(50.3)
		Bad	596(29.3)	1649(42.9)	2245(38.2)
	Hypertension	No	1656(81.5)	3088(80.3)	4744(80.7)
		Yes	376(18.5)	756(19.7)	1132(19.3)
	Diabetes	No	1558(76.7)	3187(82.9)	4745(80.8)
		Yes	474(23.3)	657(17.1)	1131(19.2)
	Dyslipidemia	No	1523(75.0)	3237(84.2)	4760(81.0)
		Yes	509(25.0)	607(15.8)	1116(19.0)
	Chronic lung diseases	No	1741(85.7)	3190(83.0)	4931(83.9)
		Yes	291(14.3)	654(17.0)	945(16.1)
	Cancer	No	1990(97.9)	3801(98.9)	5791(98.6)
		Yes	42(2.1)	43(1.1)	85(1.4)
	Liver disease	No	1888(92.9)	3616(94.1)	5504(93.7)
		Yes	144(7.1)	228(5.9)	372(6.3)
	Heart diseases	No	1541(75.8)	3118(81.1)	4659(79.3)
		Yes	491(24.2)	726(18.9)	1217(20.7)
	Stroke	No	1943(95.6)	3699(96.2)	5642(95.0)
		Yes	89(4.4)	145(3.8)	234(4.0)
	Kidney disease	No	1831(90.1)	3456(89.9)	5287(90.0)
		Yes	201(9.9)	388(10.1)	589(10.0)
	Digestive disease	No	1418(69.8)	2526(65.7)	3944(67,1)
		Yes	614(30.2)	1318(34.3)	1932(32.9)
	Psychiatric problems	No	1998(98.3)	3749(95.7)	5747(97.8)
		Yes	34(1.7)	95(2.5)	129(2.2)
	Memory related disease	No	1954(96.2)	3724(96.9)	5678(96.6)
		Yes	78(3.8)	120(3.1)	198(3.4)
	Arthritis	No	1141(56.2)	1925(50.1)	3066(52.2)
		Yes	891(43.8)	1919(49.9)	2810(47.8)
	Asthma	No	1909(93.9)	3549(92.3)	5458(92.9)
		Yes	123(6.1)	295(7.7)	418(7.1)
	Pain	No	1531(75.3)	1672(82.3)	4028(68.6)
		Yes	501(24.7)	360(17.7)	1848(31.4)
	Teeth	Good	1672(82.3)	2910(75.5)	4582(78.0)
		Lost all	360(17.7)	934(24.3)	1294(22.0)
	Brain disabilities	No	1994(98.1)	3733(97.1)	5727(97.5)
		Yes	38(1.9)	111(2.9)	149(2.5)
	Physical disabilities	No	1983(97.6)	3736(97.2)	5719(97.3)
		Yes	49(2.4)	108(2.8)	157(2.7)
	ADLQ	No	1650(81.2)	2883(75.0)	4533(77.1)
		Yes	382(18.8)	961(25.0)	1343(22.9)
	IADLQ	No	1617(79.6)	2792(72.6)	4409(75.0)
		Yes	415(20.4)	1052(27.4)	1467(25.0)
	Assistive devices	No	1925(94.7)	3576(93.0)	5501(93.6)
		Yes	107(5.3)	268(7.0)	375(6.4)
	Experience of falling	No	1676(82.5)	3054(79.2)	4721(80.3)
		Yes	356(17.5)	799(20.8)	1155(19.7)
	Experience of hip fracture	No	1998(98.3)	3763(97.9)	5761(98.0)
		Yes	34(1.7)	81(2.1)	115(2.0)
	Current alcohol consumption	None	1376(67.7)	2524(65.7)	3900(66.4)
		Yes	656(32.3)	1320(34.3)	1976(33.6)
	Current smoke	None	1502(73.9)	2703(70.3)	4205(71.6)
		Yes	530(26.1)	1141(29.7)	1671(28.4)
	Depressive symptoms	No Depressive	1469(72.3)	2348(61.1)	3817(65.0)
		Depressive	563(27.7)	1496(38.9)	2059(35.0)
	Life satisfaction	Good	872(42.9)	1634(42.5)	2506(42.6)
		Fair	1048(51.6)	1919(49.9)	2967(50.5)
		Bad	112(5.5)	291(7.6)	403(6.9)
	Health satisfaction	Good	474(23.3)	1045(27.2)	1519(25.9)
		Fair	1141(56.2)	1858(48.3)	2999(51.0)
		Bad	417(20.5)	941(24.5)	1358(23.1)
	Children relation satisfaction	Good	1111(54.7)	2220(57.8)	3331(56.7)
		Fair	825(40.6)	1448(37.7)	2273(38.7)
		Bad	96(4.7)	176(4.6)	272(4.6)
	Residence used for business	No	1854(91.2)	3495(90.9)	5349(91.0)
		Yes	178(8.8)	349(9.1)	527(9.0)
	Type of building	One-story building	459(22.6)	1366(35.5)	1825(31.1)
		Multi-story building	1573(77.4)	2478(65.5)	4051(68.9)
	Structure of building	Reinforced concrete structure	1860(91.5)	2959(77.0)	4819(82.0)
		Other	172(8.5)	885(23.0)	1057(18.0)
	House year	0-5	1081(53.2)	2072(53.9)	3153(53,7)
		6-10	312(15.4)	575(15.0)	887(15.1)
		11-20	291(14.3)	502(13.1)	793(13.5)
		21-30	206(10.1)	390(10.1)	596(10.1)
		31-40	90(4.4)	189(4.9)	279(4.7)
		Over-40	52(2.6)	116(3.0)	168(2.9)
	Handicapped facilities	No	1749(86.1)	920(23.9)	4969(84.6)
		Yes	283(13.9)	2924(76.1)	907(15.4)
	Toilet	No	319(15.7)	920(23.9)	1239(21.1)
		Yes	1713(84.3)	2924(76.1)	4637(78.9)
	Type of toilet	Without a seat	706(34.7)	1870(48.6)	2576(43.8)
		With a seat	1326(65.3)	1974(51.4)	3300(56.2)
	Have coal gas or natural gas supply	No	1363(67.1)	3560(92.6)	4923(83.8)
		Yes	669(32.9)	284(7.4)	953(16.2)
	Kitchen	No	96(4.7)	343(8.9)	439(7.5)
		Yes	1936(95.3)	3501(91.1)	5437(92.5)
	Running water	No	270(13.3)	1256(32.7)	1526(26.0)
		Yes	1762(86.7)	2588(67.3)	4350(74.0)
	Bathroom facilities	No	669(32.9)	2261(58.8)	2930(49.9)
		Yes	1363(67.1)	1583(41.2)	2946(50.1)
	Residence heating	No	1652(81.3)	3669(95.4)	5321(90.6)
		Yes	380(18.7)	175(4.6)	555(9.4)
	Telephone	No	1228(63.4)	2763(71.9)	4051(68.9)
		Yes	744(36.6)	1081(28.1)	1825(31.1)
	Internet	No	1402(69.0)	3401(88.5)	4803(81.7)
		Yes	630(31.0)	443(11.5)	1073(18.3)
	Tidiness	Unclear	495(24.4)	1572(40.9)	2067(35.2)
		Clear	1537(75.6)	2272(59.1)	3809(64.8)
	House temperature	Hot	139(6.8)	375(9.8)	514(8.7)
		Neutral	1849(91.0)	3328(86.6)	5177(88.1)
		Cold	44(2.2)	141(3.7)	185(3.1)
	Balance	Good	1581(77.8)	2885(75.1)	4466(76.0)
		Fair	414(20.4)	882(22.9)	1296(22.1)
		Bad	37(1.8)	77(2.0)	114((1.9)
	Hand strength	Normal hand strength	1924(94.7)	3429(89.2)	5353(91.1)
		Subpar hand strength	108(5.3)	415(10.8)	523(8.9)
	Health insurance	No	157(7.7)	294(7.6)	451(7.7)
		Yes	1875(92.3)	3550(92.4)	5425(92.3)
	Antihypertensive medicine	No	1356(66.7)	2800(72.8)	4156(70.7)
		Yes	676(33.3)	1044(27.2)	1720(29.3)
	Dyslipidemia medicine	No	1839(90.5)	3588(93.3)	5427(92.4)
		Yes	193(9.5)	256(6.7)	449(7.6)
	Diabetes medicine	No	1824(89.8)	3660(95.2)	5484(93.3)
		Yes	208(10.2)	184(4.8)	392(6.7)
	Cancer medicine	No	2008(98.8)	3824(99.5)	5832(99.3)
		Yes	24(1.2)	20(0.5)	44(0.7)
	Chronic lung medicine	No	1910(94.0)	3504(91.2)	5414(92.1)
		Yes	122(6.0)	340(8.8)	462(7.9)
	Liver medicine	No	2013(99.1)	3781(98.4)	5794(98.6)
		Yes	19(0.9)	63(1.6)	82(1.4)
	Heart medicine	No	1764(86.8)	3448(89.7)	5212(88.7)
		Yes	268(13.2)	396(10.3)	664(11.3)
	Stroke medicine	No	1997(98.3)	3776(98.2)	5773(98.2)
		Yes	35(1.7)	68(1.8)	103(1.8)
	Kidney medicine	No	1963(96.6)	3728(97.0)	5691(96.9)
		Yes	69(3.4)	116(3.0)	185(3.1)
	Digestive medicine	No	1747(86.0)	3199(83.2)	4946(84.2)
		Yes	285(14.0)	645(16.8)	930(15.8)
	Psychiatric medicine	No	2021(99.5)	3814(99.2)	5835(99.3)
		Yes	11(0.5)	30(0.8)	41(0.7)
	Memory-related medicine	No	2011(99.0)	3806(99.0)	5817(99.0)
		Yes	21(1.0)	38(1.0)	59(1.0)
	Arthritis medicine	No	1806(88.9)	3283(85.4)	5089(86.6)
		Yes	226(11.1)	561(14.6)	787(13.4)
	Have physical examination in the past 2 years	No	840(41.3)	2150(55.9)	2990(50.9)
		Yes	1192(58.7)	1694(44.1)	2886(49.1)
	Dental care in the past year	No	1597(78.6)	3181(82.8)	4778(81.3)
		Yes	435(21.4)	663(17.2)	1098(18.7)
	Received inpatient care in the past year	No	1618(79.6)	3070(79.9)	4688(79.8)
		Yes	414(20.4)	774(20.1)	1188(20.2)
	Variables,median (Q1 - Q3)
	Age	-	66(63-72)	63(66-71)	66(63-72)
	Child number	-	3(2-4)	3(2-4)	3(2-4)
	Number of chronic diseases	-	2(1-4)	2(1-4)	2(1-4)
	Number of social activities	-	1(0-2)	0(0-1)	1(0-1)
	Sleep duration	-	6(5-8)	6(5-8)	6(5-8)
	Systolic	-	130(117.5-144.5)	128(115-142.5)	129(116-143)
	Diastolic	-	74(66.5-81)	73.5(66.5-81)	73.5(66.5-81)
	Pulse	-	72.5(66-80)	73(65.5-80.5)	73(66-80)
	Lung function	-	300(215-370)	280(200-360)	280(200-360)
	Chair stands test	-	9.03(7.34-11.34)	9.63(7.87-11.94)	9.44(7.69-11.75)
	Walking speed	-	3.17(2.65-3.89)	3.23(2.73-3.87)	3.22(2.70-3.88)
	BMI	-	24.07(21.69-26.38)	22.65(20.37-25.18)	23.12(20.80-25.64)
	Waist circumference	-	88.4(81.2-95.4)	84(76.8-91.3)	85.4(78.2-92.8)

## Sheet: Appendix Table 3
	Appendix Table 3 Univariate analysis of variables
	Variable	Classification	Fall (rural%)	W/χ2	Fall (urban%)	W/χ2
	Gender	Female	261(24.8%)	20.138***	538(28.2%)	52.645***
		Male	163(16.7%)		355(18.3%)
	Income	No	279(19.6%)	4.901**	640(23.0%)	0.267
		Yes	145(23.9%)		253(23.8%)
	Live alone	No	356(19.7%)	14.060***	727(22.4%)	8.758***
		Yes	68(30.5%)		166(27.9%)
	Occupation	Farmer	195(20.9%)	0.003	51(24.6%）	0.243
		Non-farmer	229(20.8%)		842(23.2%）
	Education	Below primary school	196(22.5%)	4.164	600(25.3%）	16.629***
		Primary school	110(21.4%)		193(21.1%）
		Junior high school	70(17.9%)		79(18.6%）
		Junior college and above	48(18.8%)		21(16.0%）
	Marital status	Married	320(19.2%)	16.493***	693(22.2%）	10.586***
		Unmarried	104(28.7%)		200(27.9%)
	Vision	Good	255(20.2%)	1.75	625(23.1%)	0.254
		Fair	168(21.8%)		267(23.5%)
		Bad	1(50%)		1(33.3%)
	Hearing	Good	53(17.3%)	3.42	93(19.1%)	11.638***
		Fair	63(19.9%)		107(19.6%)
		Bad	308(21.9%)		693(24.6%)
	Memory	Good	51(18.3%)	14.413***	70(17.5%)	44.866***
		Fair	217(18.7%)		354(19.7%)
		Bad	156(26.2%)		469(28.4%)
	Hypertension	No	355(21.4%)	1.767	705(22.8%)	1.414
		Yes	69(18.4%)		188(24.9%)
	Diabetes	No	305(19.6%)	6.729***	724(22.7%)	2.759*
		Yes	119(25.1%)		169(25.7%)
	Dyslipidemia	No	319(20.9%)	0.023	752(23.2%)	0
		Yes	105(20.6%)		141(23.2%)
	Chronic lung diseases	No	360(20.7%)	0.261	721(22.6%)	4.161**
		Yes	64(22.0%)		172(26.35)
	Cancer	No	414(20.8%)	0.225	881(23.2%)	0.533
		Yes	10(23.8%)		12(27.9%)
	Liver disease	No	387(20.5%)	2.188	821(22.7%)	9.471***
		Yes	37(25.7%)		72(31.6%)
	Heart diseases	No	302(19.6%)	6.214**	719(23.1%)	0.272
		Yes	122(24.8%)		174(24.0%)
	Stroke	No	397(20.4%)	5.056**	856(23.1%)	0.442
		Yes	27(30.3%)		37(25.5%)
	Kidney disease	No	368(20.1%)	6.609***	776(22.5%)	11.600***
		Yes	56(27.9%)		117(30.2%)
	Digestive disease	No	248(20.0%)	1.995	527(20.9%)	23.164***
		Yes	140(22.8%)		366(27.8%)
	Psychiatric problems	No	412(20.6%)	4.359**	861(23.0%)	5.968**
		Yes	12(35.3%)		32(33.7%)
	Memory related disease	No	402(20.6%)	2.646	853(22.9%)	7.088***
		Yes	22(28.2%)		40(33.3%)
	Arthritis	No	217(19.0%)	5.380**	360(18.7%)	44.364***
		Yes	207(23.2%)		533(27.8%)
	Asthma	No	400(21.0%)	0.145	815(23.0%)	1.846
		Yes	24(19.5%)		78(26.4%)
	Pain	No	288(18.8%)	15.880***	482(19.3%)	61.644***
		Yes	136(27.1%)		411(30.5%)
	Teeth	Good	336(20.1%)	3.393*	660(22.7%)	2.036
		Lost all	88(24.4%)		233(24.9%)
	Brain disabilities	No	413(20.7%)	1.532	855(22.9%)	7.760***
		Yes	11(28.9%)		38(34.2%)
	Physical disabilities	No	409(20.6%)	2.888*	849(22.7%)	19.103***
		Yes	15(30.6%)		44(40.7%)
	ADL questionnaire	No	302(18.3%)	34.920***	578(20.0%)	65.490***
		Yes	122(31.9%)		315(32.8%)
	IADL questionnaire	No	294(18.2%)	34.550***	575(20.6%)	39.762***
		Yes	130(31.3%)		318(30.2%)
	Assistive devices	No	389(20.2%)	9.596***	801(22.4%)	19.893***
		Yes	35(32.7%)		92(34.3%)
	Experience of falling	No	279(16.6%)	103.142***	548(18.%）	225.054***
		Yes	145(40.7%)		34543.2%）
	Experience of hip fracture	No	417(20.9%)	0.002	865(23.0%)	5.963**
		Yes	7(20.6%)		28(34.6%)
	Current alcohol consumption	None	302(21.9%)	3.019*	604(23.9%)	2.015
		Yes	122(18.6%)		289(21.9%)
	Current smoke	None	326(21.7%)	2.451	669(24.8%)	11.786***
		Yes	98(18.5%)		224(19.6%)
	Depressive symptoms	No Depressive	268(18.2%)	22.082***	445(19.0%)	61.933***
		Depressive	156(27.7%)		448(29.9%)
	Life satisfaction	Good	160(18.3%)	6.601**	335(20.5%）	26.329***
		Fair	235(22.4%)		459(23.9%)
		Bad	29(25.9%)		99(34.0%)
	Health satisfaction	Good	95(20.0%)	11.622***	211(20.2%)	29.624***
		Fair	217(19.0%)		403(21.7%)
		Bad	112(26.9%)		279(29.6%)
	Children relation satisfaction	Good	223(20.1%)	2.731	479(21.6%)	25.569***
		Fair	175(21.2%)		347(24.0%)
		Bad	26(27.1%)		67(38.15%)
	Residence used for business	No	389(21.0%)	0.171	823(23.5%)	2.168
		Yes	35(19.7%)		70(20.1%)
	Type of building	One-story building	95(20.7%)	0.01	307(22.5%)	0.68
		Multi-story building	329(20.9%)		586(23.6%)
	Structure of building	Reinforced concrete Structure	386(20.8%)	0.171	676(22.8%)	1.071
		Other	38(22.1%)		217(24.5%)
	House year	0-5	191(17.7%)	17.657***	461(22.2%)	7.734
		6-10	73(23.4%)		158(27.5%)
		11-20	78(26.8%)		120(23.9%)
		21-30	45(21.8%)		84(21.55%)
		31-40	21(23.3%)		44(23.3%)
		Over-40	16(30.8%)		26(22.4%)
	Handicapped facilities	No	364(20.8%)	0.022	751(23.3%)	0.094
		Yes	60(21.2%)		142(22.8%)
	Toilet	No	73(22.9%)	0.933	217(23.6%)	0.086
		Yes	351(20.5%)		676(23.1%)
	Type of toilet	Without a seat	138(19.5%)	1.141	429(22.9%)	0.172
		With a seat	286(21.6%)		464(23.5%)
	Have coal gas or natural gas supply	No	290(21.3%)	0.422	841(23.6%)	4.164**
		Yes	134(20.0%)		52(18.3%)
	Kitchen	No	23(24.0%)	0.583	76(22.2%)	0.243
		Yes	401(20.7%)		817(23.3%)
	Running water	No	69(25.6%)	4.147**	313(24.9%)	2.985*
		Yes	355(20.1%)		580(22.4%)
	Bathroom facilities	No	157(23.5%)	4.089**	573(25.3%)	13.729***
		Yes	267(19.6%)		320(20.2%)
	Residence heating	No	346(20.9%)	0,033	854(23.3%)	0.092
		Yes	78(20.5%)		39(22.3%)
	Telephone	No	274(21.3%)	0.353	671(24.3%)	6.122**
		Yes	150(20.2%)		222(20.5%)
	Internet	No	317(22.6%0	8.333***	816(24.0%)	9.607***
		Yes	107(17.0%)		77(17.4%)
	Tidiness	Unclear	119(24.0%)	3.993**	412(26.2%)	13.223***
		Clear	305(19.8%)		481(21.2%)
	House temperature	Hot	28(20.1%)	0.053	88(23.5%)	8.466**
		Neutral	387(20.9%)		758(22.8%)
		Cold	9(20.5%)		47(33.3%)
	Balance	Good	309(19.5%)	7.568**	617(21.4%)	22.117***
		Fair	106(25.6%)		253(28.7%)
		Bad	9(24.3%)		23(29.9%)
	Hand strength	Normal hand strength	400(20.8%)	0.127	781(22.8%)	4.682**
		Subpar hand strength	24(22.2%)		112(27.0%)
	Health insurance	No	30(19.1%)	0.318	70(23.8%)	0.06
		Yes	394(21.0%)		823(23.2%)
	Antihypertensive medicine	No	263(19.4%0	5.340**	637(22.8%)	1.338
		Yes	161(23.8%)		256(24.5%)
	Dyslipidemia medicine	No	380(20.7%)	0.482	836(23.3%)	0.143
		Yes	44(22.8%)		57(22.3%)
	Diabetes medicine	No	367(20.1%)	5.998**	844(23.1%)	1.252
		Yes	57(27.4%)		49(26.6%)
	Cancer medicine	No	419(20.9%)	0	889(23.2%)	0.118
		Yes	5(20.8%)		4(20.0%)
	Chronic lung medicine	No	400(20.9%)	0.112	803(22.9%)	2.195
		Yes	24(19.7%)		90(26.5%)
	Liver medicine	No	418(20.8%)	1.333	873(23.1%)	2.603
		Yes	6(31.6%)		20(31.7%)
	Heart medicine	No	365(20.7%)	0.247	799(23.2%)	0.063
		Yes	59(22.0%)		94(23.7%)
	Stroke medicine	No	413(20.7%)	2.406	870(23.0%)	4.355**
		Yes	11(31.4%)		23(33.8%)
	Kidney medicine	No	409(20.8%)	0.033	856(23.0%)	5.036**
		Yes	15(21.7%)		37(31.9%)
	Digestive medicine	No	367(21.0%)	0.096	691(21.6%)	23.420***
		Yes	57(20.0%)		202(31.3%)
	Psychiatric medicine	No	419(20.7%)	4.050**	881(23.1%)	4.767**
		Yes	5(45.5%)		12(40.0%)
	Memory-related medicine	No	414(20.6%)	9.197***	877(23.0%)	7.666***
		Yes	10(47.6%)		16(42.1%)
	Arthritis medicine	No	367(20.3%)	2.291*	728(22.2%)	14.070***
		Yes	57(25.2%)		165(29.4%)
	Have physical examination in the past 2 years	No	167(19.9%)	0.842	514(23.9%)	1.25
		Yes	257(21.6%)		379(22.4%)
	Dental care in the past year	No	329(20.6%)	0.317	717(22.5%)	4.937**
		Yes	95(21.8%)		176(26.5%)
	Received inpatient care in the past year	No	313(19.3%)	11.130***	668(21.8%)	18.526***
		Yes	111(26.8%)		225(29.5%)
	Age	-		1600185.000***	-	5548336.000***
	Child number	-		1602113.500***	-	5571425.000***
	Number of chronic diseases	-		1609220.500**	-	5564918.000***
	Number of social activities	-		423726	-	5664297
	Sleep duration	-		390221.000***	-	1556263.500***
	Systolic	-		1623776	-	1713420
	Diastolic	-		418597	-	1.70006e+06
	Pulse	-		405304.500**	-	1535436.000***
	Lung function	-		1.63357e+06	-	5657636
	Chair stands test	-		1587190.000***	-	5531955.000***
	Walking speed	-		1600162.500***	-	5527258.000***
	BMI	-		426048	-	1690817
	Waist circumference	-		428906	-	1700622
	* Indicates P < 0.1. ** Indicates P < 0.05. *** Indicates P < 0.01;

## Sheet: Appendix Table 4
Table 3 Variable Types and Feature Counts for Rural-Urban Models
Variable Type	Rural	Rural Variables (14)	Urban	Urban Variables (41)
Socio-demographic	5	Age, Gender, Childnumber, Marital status, Live alone	3	Age, Gender, Occupation
Health status	4	Experience of falling, Diabetes, ADL questionnaire, IADL questionnaire	13	Memory, Hypertension, Liverdisease, Heartdiseases, Kidneydisease, Psychiatric problems, Arthritis, Pain, Physical disabilities, ADL questionnaire, Experience of falling, Experience of hipfracture, Stroke
Behavioral	0		1	Sleep duration
Psychological	1	Depressive symptoms	3	Life satisfaction, Children relation satisfaction, Depressive symptoms
Home environment	2	Houseyear, Internet	7	Residence used forbusiness, Kitchen, Bathroom facilities, Have coalgas or natural gas supply, Telephone, Internet, Tidiness
Physical function	1	Chair stands test	7	Lung function, Hand strength, Balance, Chair stand stest, Walking speed, Waistcir cumference, BMI
Medication	1	Memory relate dmedicine	9	Dyslipidemia medicine, Heart medicine, Digestive medicine, Memory related medicine, Stroke medicine, Psychiatric medicine, Have physical examination in the past 2years, Dental care in the past year

## Sheet: Appendix Table 5
	Appendix Table 4 Best Params for five ML model in train set
	Model	Dataset	Best Params
	LR	Urban	{'C': 0.001, 'penalty': 'l2', 'solver': 'liblinear'}
	SVM		C': 430.0702033681603, 'gamma': 0.445,kernel: linear
	RF		max_depth': 5, 'min_samples_leaf': 1, 'min_samples_split': 6, 'n_estimators': 317
	XGBoost		colsample_bytree': 0.8547076662786215, 'learning_rate': 0.008196744314877935, 'max_depth': 14, 'n_estimators': 168, 'subsample': 0.4564941929611361
	LightGBM		learning_rate': 0.01253121252070788, 'min_child_samples': 95, 'n_estimators': 158, 'num_leaves': 56, 'subsample': 0.42799939792816927
	LR	Rural	{'C': 1.1,penalty:l2,'solver': 'liblinear'}
	SVM		{'C': 6.732480579933264, 'gamma': 0.667, kernel: linear}
	RF		{'max_depth': 15, 'min_samples_leaf': 9, 'min_samples_split': 4, 'n_estimators': 458}
	XGBoost		{'colsample_bytree': 0.8547076662786215, 'learning_rate': 0.008196744314877935, 'max_depth': 14, 'n_estimators': 168, 'subsample': 0.4564941929611361}
	LightGBM		{'learning_rate': 0.003592431386993388, 'min_child_samples': 40, 'n_estimators': 784, 'num_leaves': 34, 'subsample': 0.7899783584666591}
